# Supplementary material for: Phase Separation Drives Pathological Aggregation in Neurodegenerative Diseases: A 15‐Year Bibliometric Landscape (2009–2024)
Source: Ann N Y Acad Sci. 2026 Jul 8;1561(1):e70311. doi: 10.1111/nyas.70311 (PMC13344873; doi:10.1111/nyas.70311)
Supplement: Supplementary file 1 — Supplementary Materials: nyas70311‐sup‐0001‐SuppMat.xls [file NYAS-1561-0-s002.xls]

## Sheet: savedrecs
Publication Type	Authors	Book Authors	Book Editors	Book Group Authors	Author Full Names	Book Author Full Names	Group Authors	Article Title	Source Title	Book Series Title	Book Series Subtitle	Language	Document Type	Conference Title	Conference Date	Conference Location	Conference Sponsor	Conference Host	Author Keywords	Keywords Plus	Abstract	Addresses	Affiliations	Reprint Addresses	Email Addresses	Researcher Ids	ORCIDs	Funding Orgs	Funding Name Preferred	Funding Text	Cited References	Cited Reference Count	Times Cited, WoS Core	Times Cited, All Databases	180 Day Usage Count	Since 2013 Usage Count	Publisher	Publisher City	Publisher Address	ISSN	eISSN	ISBN	Journal Abbreviation	Journal ISO Abbreviation	Publication Date	Publication Year	Volume	Issue	Part Number
J	Fakim, H; Vande Velde, C				Fakim, Hana; Vande Velde, Christine			The implications of physiological biomolecular condensates in amyotrophic lateral sclerosis	SEMINARS IN CELL & DEVELOPMENTAL BIOLOGY				Review								In recent years, there has been an emphasis on the role of phase-separated biomolecular condensates, especially stress granules, in neurodegenerative diseases such as amyotrophic lateral sclerosis (ALS). This is largely due to several ALS-associated mutations occurring in genes involved in stress granule assembly and observations that pathological inclusions detected in ALS patient neurons contai…	[Fakim, Hana] Univ Montreal, Dept Neurosci, Montreal, PQ, Canada; CHUM Res Ctr, Montreal, PQ, Canada; [Vande Velde, Christine] Univ Montreal, Dept Neurosci, CRCHUM Tour Viger, 900 Rue St Denis,R09 474, Montreal, PQ H2X 0A9, Canada		Vande Velde, C (corresponding author), Univ Montreal, Dept Neurosci, CRCHUM Tour Viger, 900 Rue St Denis,R09 474, Montreal, PQ H2X 0A9, Canada.	c.vande.velde@umontreal.ca								10	10											MAR 15	2024	156
J	La Cunza, N; Tan, LX; Thamban, T; Germer, CJ; Rathnasamy, G; Toops, KA; Lakkaraju, A				La Cunza, Nilsa; Tan, Li Xuan; Thamban, Thushara; Germer, Colin J.; Rathnasamy, Gurugirijha; Toops, Kimberly A.; Lakkaraju, Aparna			Mitochondria-dependent phase separation of disease-relevant proteins drives pathological features of age-related macular degeneration	JCI INSIGHT				Article								Age-related macular degeneration (AMD) damages the retinal pigment epithelium (RPE), the tissue that safeguards photoreceptor health, leading to irreversible vision loss. Polymorphisms in cholesterol and complement genes are implicated in AMD, yet mechanisms linking risk variants to RPE injury remain unclear. We sought to determine how allelic variants in the apolipoprotein E cholesterol transpor…	[La Cunza, Nilsa; Tan, Li Xuan; Thamban, Thushara; Germer, Colin J.; Rathnasamy, Gurugirijha; Lakkaraju, Aparna] Univ Calif San Francisco, Dept Ophthalmol, Sch Med, San Francisco, CA 94143 USA; [La Cunza, Nilsa; Germer, Colin J.; Lakkaraju, Aparna] Univ Calif San Francisco, Grad Div, Pharmaceut Sci & Pharmacogen Grad Program, San Francisco, CA 94143 USA; [Toops, Kimberly A.] Univ Wisconsin, Dept …		Lakkaraju, A (corresponding author), Univ Calif San Francisco, Dept Ophthalmol, 10 Koret Way,Room 233, San Francisco, CA 94143 USA.	Aparna.Lakkaraju@ucsf.edu								25	26											MAY 10	2021	6	9
J	Fang, M; Liu, Y; Huang, C; Fan, SJ				Fang, Minglv; Liu, Ying; Huang, Cheng; Fan, Shengjie			Targeting stress granules in neurodegenerative diseases: A focus on biological function and dynamics disorders	BIOFACTORS				Review								Stress granules (SGs) are membraneless organelles formed by eukaryotic cells in response to stress to promote cell survival through their pleiotropic cytoprotective effects. SGs recruit a variety of components to enhance their physiological function, and play a critical role in the propagation of pathological proteins, a key factor in neurodegeneration. Recent advances indicate that SG dynamic di…	[Fang, Minglv; Liu, Ying; Huang, Cheng; Fan, Shengjie] Shanghai Univ Tradit Chinese Med, Sch Pharm, Shanghai, Peoples R China; [Fan, Shengjie] Shanghai Univ Tradit Chinese Med, Sch Pharm, Shanghai 201203, Peoples R China		Fan, SJ (corresponding author), Shanghai Univ Tradit Chinese Med, Sch Pharm, Shanghai 201203, Peoples R China.	shengjiefan@shutcm.edu.cn								3	3											MAY	2024	50	3
J	St George-Hyslop, P; Lin, JQ; Miyashita, A; Phillips, EC; Qamar, S; Randle, SJ; Wang, GZ				St George-Hyslop, Peter; Lin, Julie Qiaojin; Miyashita, Akinori; Phillips, Emma C.; Qamar, Seema; Randle, Suzanne J.; Wang, GuoZhen			The physiological and pathological biophysics of phase separation and gelation of RNA binding proteins in amyotrophic lateral sclerosis and fronto-temporal lobar degeneration	BRAIN RESEARCH				Article								Many RNA binding proteins, including FUS, contain moderately repetitive, low complexity, intrinsically disordered domains. These sequence motifs have recently been found to underpin reversible liquid: liquid phase separation and gelation of these proteins, permitting them to reversibly transition from a monodispersed state to liquid droplet- or hydrogel-like states. This function allows the prote…	[St George-Hyslop, Peter; Phillips, Emma C.; Qamar, Seema; Randle, Suzanne J.; Wang, GuoZhen] Univ Cambridge, Cambridge Inst Med Res, Dept Clin Neurosciences, Cambridge CB2 0XY, England; [St George-Hyslop, Peter; Miyashita, Akinori] Univ Toronto, Tanz Ctr Res Neurodegenerat Dis, Toronto, ON M5S 3H2, Canada; [St George-Hyslop, Peter; Miyashita, Akinori] Univ Toronto, Dept Med, Toronto, ON M5S 3H2,…		St George-Hyslop, P (corresponding author), Univ Cambridge, Cambridge Inst Med Res, Dept Clin Neurosciences, Cambridge CB2 0XY, England.;St George-Hyslop, P (corresponding author), Univ Toronto, Tanz Ctr Res Neurodegenerat Dis, Toronto, ON M5S 3H2, Canada.;St George-Hyslop, P (corresponding author), Univ Toronto, Dept Med, Toronto, ON M5S 3H2, Canada.;St George-Hyslop, P (corresponding author), U…	p.hyslop@utoronto.ca								48	56											AUG 15	2018	1693		A
J	Vasku, G; Peltier, C; He, ZG; Thuret, G; Gain, P; Gabrielle, PH; Acar, N; Berdeaux, O				Vasku, Glenda; Peltier, Caroline; He, Zhiguo; Thuret, Gilles; Gain, Philippe; Gabrielle, Pierre-Henry; Acar, Niyazi; Berdeaux, Olivier			Comprehensive mass spectrometry lipidomics of human biofluids and ocular tissues	JOURNAL OF LIPID RESEARCH				Article								Evaluating lipid profiles in human tissues and biofluids is critical in identifying lipid metab-olites in dysregulated metabolic pathways. Due to various chemical characteristics, single-run lipid analysis has not yet been documented. Such approach is essential for analyzing pathology -related lipid metabolites. Age-related macular degeneration, the leading cause of vision loss in western countri…	[Vasku, Glenda; Gabrielle, Pierre-Henry; Acar, Niyazi] Univ Bourgogne Franche Comte, Inst Agro, Ctr Sci Gout & Alimentat, Eye & Nutr Res Grp, Dijon, France; [Vasku, Glenda; Peltier, Caroline; Berdeaux, Olivier] Univ Bourgogne Franche Comte, Inst Agro, Ctr Sci Gout & IAlimentat, ChemoSens Platform, Dijon, France; [Vasku, Glenda; Peltier, Caroline; Berdeaux, Olivier] INRAE, PROBE Res infrastructure…		Berdeaux, O (corresponding author), Univ Bourgogne Franche Comte, Inst Agro, Ctr Sci Gout & IAlimentat, ChemoSens Platform, Dijon, France.;Berdeaux, O (corresponding author), INRAE, PROBE Res infrastructure, ChemoSens facil, Dijon, France.	olivier.berdeaux@inrae.fr								6	6											MAR	2023	64	3
J	Naskar, A; Nayak, A; Salaikumaran, MR; Vishal, SS; Gopal, PP				Naskar, Aditi; Nayak, Asima; Salaikumaran, Muthu Raj; Vishal, Sonali S.; Gopal, Pallavi P.			Phase separation and pathologic transitions of RNP condensates in neurons: implications for amyotrophic lateral sclerosis, frontotemporal dementia and other neurodegenerative disorders	FRONTIERS IN MOLECULAR NEUROSCIENCE				Review								Liquid-liquid phase separation results in the formation of dynamic biomolecular condensates, also known as membrane-less organelles, that allow for the assembly of functional compartments and higher order structures within cells. Multivalent, reversible interactions between RNA-binding proteins (RBPs), including FUS, TDP-43, and hnRNPA1, and/or RNA (e.g., RBP-RBP, RBP-RNA, RNA-RNA), result in the…	[Naskar, Aditi; Nayak, Asima; Salaikumaran, Muthu Raj; Vishal, Sonali S.; Gopal, Pallavi P.] Yale Sch Med, Dept Pathol, New Haven, CT 06510 USA; [Gopal, Pallavi P.] Yale Sch Med, Program Cellular Neurosci Neurodegenerat & Repair, New Haven, CT 06510 USA		Gopal, PP (corresponding author), Yale Sch Med, Dept Pathol, New Haven, CT 06510 USA.;Gopal, PP (corresponding author), Yale Sch Med, Program Cellular Neurosci Neurodegenerat & Repair, New Haven, CT 06510 USA.	pallavi.gopal@yale.edu								5	7											SEP 1	2023	16
J	Sehgal, PB; Westley, J; Lerea, KM; DiSenso-Browne, S; Edinger, JD				Sehgal, Pravin B.; Westley, Jenna; Lerea, Kenneth M.; DiSenso-Browne, Susan; Edinger, Joseph D.			Biomolecular condensates in cell biology and virology: Phase-separated membraneless organelles (MLOs)	ANALYTICAL BIOCHEMISTRY				Review								Membraneless organelles (MLOs) in the cytoplasm and nucleus in the form of 2D and 3D phase-separated biomolecular condensates are increasingly viewed as critical in regulating diverse cellular functions. These functions include cell signaling, immune synapse function, nuclear transcription, RNA splicing and processing, mRNA storage and translation, virus replication and maturation, antiviral mech…	[Sehgal, Pravin B.; Westley, Jenna; Lerea, Kenneth M.; DiSenso-Browne, Susan; Edinger, Joseph D.] New York Med Coll, Dept Cell Biol & Anat, Rm 201 Basic Sci Bldg, Valhalla, NY 10595 USA; [Sehgal, Pravin B.] New York Med Coll, Dept Med, Valhalla, NY 10595 USA; [DiSenso-Browne, Susan] Touro Coll Dent Med, Dept Dent Med, Hawthorne, NY 10532 USA		Sehgal, PB (corresponding author), New York Med Coll, Dept Cell Biol & Anat, Rm 201 Basic Sci Bldg, Valhalla, NY 10595 USA.	pravin_sehgal@nymc.edu								33	36											MAY 15	2020	597
J	Amzallag, E; Hornstein, E				Amzallag, Emmanuel; Hornstein, Eran			Crosstalk between Biomolecular Condensates and Proteostasis	CELLS				Review								Proper homeostasis of the proteome, referred to as proteostasis, is maintained by chaperone-dependent refolding of misfolded proteins and by protein degradation via the ubiquitin-proteasome system and the autophagic machinery. This review will discuss a crosstalk between biomolecular condensates and proteostasis, whereby the crowding of proteostasis factors into macromolecular assemblies is often…	[Amzallag, Emmanuel; Hornstein, Eran] Weizmann Inst Sci, Dept Mol Neurosci, IL-7610001 Rehovot, Israel; [Amzallag, Emmanuel; Hornstein, Eran] Weizmann Inst Sci, Dept Mol Genet, IL-7610001 Rehovot, Israel		Hornstein, E (corresponding author), Weizmann Inst Sci, Dept Mol Neurosci, IL-7610001 Rehovot, Israel.;Hornstein, E (corresponding author), Weizmann Inst Sci, Dept Mol Genet, IL-7610001 Rehovot, Israel.	eran.hornstein@weizmann.ac.il								5	6											AUG	2022	11	15
J	Li, ZX; Liu, XH; Liu, MJ				Li, Zhanxu; Liu, Xionghao; Liu, Mujun			Stress Granule Homeostasis, Aberrant Phase Transition, and Amyotrophic Lateral Sclerosis	ACS CHEMICAL NEUROSCIENCE				Review								Amyotrophic lateral sclerosis (ALS) is a fatal neuro-degenerative disease. In recent years, a large number of ALS-related mutations have been discovered to have a strong link to stress granules (SGs). SGs are cytoplasmic ribonucleoprotein condensates mediated by liquid-liquid phase separation (LLPS) of biomacromolecules. They help cells cope with stress. The normal physiological functions of SGs …	[Liu, Mujun] Cent South Univ, Sch Life Sci, Dept Cell Biol, Changsha 410078, Hunan, Peoples R China; [Li, Zhanxu] Cent South Univ, Xiangya Sch Med, Changsha 410078, Hunan, Peoples R China; [Liu, Xionghao] Cent South Univ, Ctr Med Genet, Sch Life Sci, Changsha 410008, Hunan, Peoples R China; [Liu, Xionghao] Cent South Univ, Sch Life Sci, Hunan Key Lab Med Genet, Changsha 410008, Hunan, Peoples R C…		Liu, MJ (corresponding author), Cent South Univ, Sch Life Sci, Dept Cell Biol, Changsha 410078, Hunan, Peoples R China.	liumujun03@csu.edu.cn								8	8											AUG 17	2022	13	16
J	Brown, DG; Shorter, J; Wobst, HJ				Brown, Dean G.; Shorter, James; Wobst, Heike J.			Emerging small-molecule therapeutic approaches for amyotrophic lateral sclerosis and frontotemporal dementia	BIOORGANIC & MEDICINAL CHEMISTRY LETTERS				Article								Novel treatments are desperately needed for amyotrophic lateral sclerosis (ALS) and frontotemporal dementia (FTD). In this review article, a survey of emerging small-molecule approaches for ALS and FTD therapies is provided. These approaches include targeting aberrant liquid-liquid phase separation and stress granule assembly, modulation of RNA-protein interactions, inhibition of TDP-43 phosphory…	[Brown, Dean G.] AstraZeneca, BioPharmaceut R&D, Discovery Sci, Hit Discovery, Boston, MA USA; [Shorter, James] Univ Penn, Dept Biochem & Biophys, Perelman Sch Med, Philadelphia, PA 19104 USA; [Wobst, Heike J.] AstraZeneca, BioPharmaceut R&D, Neurosci, Boston, MA USA		Brown, DG; Wobst, HJ (corresponding author), Jnana Therapeut, 50 Northern Ave, Boston, MA 02210 USA.	dbrown@jnanatx.com; hwobst@jnanatx.com								35	36											FEB 15	2020	30	4
J	Hao, ZB; Wang, R; Ren, HG; Wang, GH				Hao, Zongbing; Wang, Rui; Ren, Haigang; Wang, Guanghui			Role of the C9ORF72 Gene in the Pathogenesis of Amyotrophic Lateral Sclerosis and Frontotemporal Dementia	NEUROSCIENCE BULLETIN				Review								Since the discovery of theC9ORF72gene in 2011, great advances have been achieved in its genetics and in identifying its role in disease models and pathological mechanisms; it is the most common genetic cause of amyotrophic lateral sclerosis (ALS) and frontotemporal dementia (FTD). ALS patients withC9ORF72expansion show heterogeneous symptoms. Those who areC9ORF72expansion carriers have shorter su…	[Hao, Zongbing; Wang, Rui; Ren, Haigang; Wang, Guanghui] Soochow Univ, Lab Mol Neuropathol, Jiangsu Key Lab Neuropsychiat Dis, Coll Pharmaceut Sci, Suzhou 215123, Peoples R China; [Hao, Zongbing; Wang, Rui; Ren, Haigang; Wang, Guanghui] Soochow Univ, Dept Pharmacol, Coll Pharmaceut Sci, Suzhou 215123, Peoples R China		Wang, GH (corresponding author), Soochow Univ, Lab Mol Neuropathol, Jiangsu Key Lab Neuropsychiat Dis, Coll Pharmaceut Sci, Suzhou 215123, Peoples R China.;Wang, GH (corresponding author), Soochow Univ, Dept Pharmacol, Coll Pharmaceut Sci, Suzhou 215123, Peoples R China.	wanggh@suda.edu.cn								5	5											SEP	2020	36	9
J	Riley, JF; Fioramonti, PJ; Rusnock, AK; Hehnly, H; Castañeda, CA				Riley, Julia F.; Fioramonti, Peter J.; Rusnock, Amber K.; Hehnly, Heidi; Castaneda, Carlos A.			ALS-linked mutations impair UBQLN2 stress-induced biomolecular condensate assembly in cells	JOURNAL OF NEUROCHEMISTRY				Article								Mutations in ubiquilin-2 (UBQLN2), a ubiquitin-binding shuttle protein involved in several protein quality control processes, can lead to amyotrophic lateral sclerosis (ALS). We previously found that wild-type UBQLN2 forms dynamic, membraneless biomolecular condensates upon cellular stress, and undergoes liquid-liquid phase separation in vitro. However, the impact of ALS-linked mutations on UBQLN…	[Riley, Julia F.; Fioramonti, Peter J.; Rusnock, Amber K.; Hehnly, Heidi; Castaneda, Carlos A.] Syracuse Univ, Dept Biol, Syracuse, NY 13244 USA; [Riley, Julia F.; Castaneda, Carlos A.] Syracuse Univ, Dept Chem, Syracuse, NY 13244 USA; [Riley, Julia F.; Castaneda, Carlos A.] Syracuse Univ, Interdisciplinary Neurosci Program, Syracuse, NY 13244 USA; [Riley, Julia F.] Univ Penn, Neurosci Grad Grp, …		Castañeda, CA (corresponding author), Syracuse Univ, Dept Biol, Syracuse, NY 13244 USA.;Castañeda, CA (corresponding author), Syracuse Univ, Dept Chem, Syracuse, NY 13244 USA.	cacastan@syr.edu								10	10											OCT	2021	159	1
J	Mcilduff, CE; Yim, SJ; Pacheck, AK; Rutkove, SB				Mcilduff, Courtney E.; Yim, Sung J.; Pacheck, Adam K.; Rutkove, Seward B.			OPTIMIZING ELECTRICAL IMPEDANCE MYOGRAPHY OF THE TONGUE IN AMYOTROPHIC LATERAL SCLEROSIS	MUSCLE & NERVE				Article								Introduction: Electrical impedance myography (EIM) can quantify muscle health at a range of frequencies, including that most commonly employed, 50 kHZ. However, disease-related changes in EIM data suggest the distinction between normal and patient EIM values could be more apparent at frequencies of >50 kHZ. We investigated at what other selected frequencies tongue EIM may differentiate healthy in…	[Mcilduff, Courtney E.; Yim, Sung J.; Pacheck, Adam K.; Rutkove, Seward B.] Beth Israel Deaconess Med Ctr, Dept Neurol, 330 Brookline Ave,CC-810, Boston, MA 02215 USA		Mcilduff, CE (corresponding author), Beth Israel Deaconess Med Ctr, Dept Neurol, 330 Brookline Ave,CC-810, Boston, MA 02215 USA.	cmcilduf@bidmc.harvard.edu								17	17											APR	2017	55	4
J	Wang, XX; Hu, YS; Xu, RS				Wang, Xinxin; Hu, Yushu; Xu, Renshi			The pathogenic mechanism of TAR DNA-binding protein 43 (TDP-43) in amyotrophic lateral sclerosis	NEURAL REGENERATION RESEARCH				Review								The onset of amyotrophic lateral sclerosis is usually characterized by focal death of both upper and/or lower motor neurons occurring in the motor cortex, basal ganglia, brainstem, and spinal cord, and commonly involves the muscles of the upper and/or lower extremities, and the muscles of the bulbar and/or respiratory regions. However, as the disease progresses, it affects the adjacent body regio…	[Wang, Xinxin; Hu, Yushu; Xu, Renshi] Nanchang Univ, Med Coll, Nanchang, Jiangxi, Peoples R China; [Wang, Xinxin; Hu, Yushu; Xu, Renshi] Nanchang Med Coll, Affiliated Hosp 1, Clin Coll Nanchang Med Coll, Dept Neurol,Jiangxi Prov Peoples Hosp, Nanchang, Jiangxi, Peoples R China		Xu, RS (corresponding author), Nanchang Univ, Med Coll, Nanchang, Jiangxi, Peoples R China.;Xu, RS (corresponding author), Nanchang Med Coll, Affiliated Hosp 1, Clin Coll Nanchang Med Coll, Dept Neurol,Jiangxi Prov Peoples Hosp, Nanchang, Jiangxi, Peoples R China.	xurenshi@ncu.edu.cn								7	8											APR	2024	19	4
J	Strong, MJ; McLellan, C; Kaplanis, B; Droppelmann, CA; Junop, M				Strong, Michael J.; McLellan, Crystal; Kaplanis, Brianna; Droppelmann, Cristian A.; Junop, Murray			Phase Separation of SARS-CoV-2 Nucleocapsid Protein with TDP-43 Is Dependent on C-Terminus Domains	INTERNATIONAL JOURNAL OF MOLECULAR SCIENCES				Article								The SARS-CoV-2 nucleocapsid protein (N protein) is critical in viral replication by undergoing liquid-liquid phase separation to seed the formation of a ribonucleoprotein (RNP) complex to drive viral genomic RNA (gRNA) translation and in suppressing both stress granules and processing bodies, which is postulated to increase uncoated gRNA availability. The N protein can also form biomolecular cond…	[Strong, Michael J.; McLellan, Crystal; Droppelmann, Cristian A.] Western Univ, Robarts Res Inst, Schulich Sch Med & Dent, Mol Med Grp, London, ON N6A 3K7, Canada; [Strong, Michael J.] Western Univ, Schulich Sch Med & Dent, Dept Clin Neurol Sci, London, ON N6A 3K7, Canada; [Strong, Michael J.] Western Univ, Schulich Sch Med & Dent, Dept Pathol & Lab Med, London, ON N6A 3K7, Canada; [Kaplanis, Bri…		Strong, MJ (corresponding author), Western Univ, Robarts Res Inst, Schulich Sch Med & Dent, Mol Med Grp, London, ON N6A 3K7, Canada.;Strong, MJ (corresponding author), Western Univ, Schulich Sch Med & Dent, Dept Clin Neurol Sci, London, ON N6A 3K7, Canada.;Strong, MJ (corresponding author), Western Univ, Schulich Sch Med & Dent, Dept Pathol & Lab Med, London, ON N6A 3K7, Canada.	mstrong@uwo.ca; cwhitfi@uwo.ca; bkaplani@uwo.ca; cristiandroppelmann@gmail.com; mjunop@uwo.ca								0	0											AUG	2024	25	16
J	Kanekura, K; Kuroda, M				Kanekura, Kohsuke; Kuroda, Masahiko			How can we interpret the relationship between liquid-liquid phase separation and amyotrophic lateral sclerosis?	LABORATORY INVESTIGATION				Review								One of the critical definitions of neurodegenerative diseases is the formation of insoluble intracellular inclusion body. These inclusions are found in various neurodegenerative diseases such as Alzheimer's disease, amyotrophic lateral sclerosis (ALS), Huntington's disease, Parkinson's disease, and frontotemporal dementia (FTD). Each inclusion body contains disease-specific proteins and is also r…	[Kanekura, Kohsuke; Kuroda, Masahiko] Tokyo Med Univ, Dept Mol Pathol, Shinjuku Ku, 6-1-1 Shinjuku, Tokyo 1608402, Japan		Kanekura, K (corresponding author), Tokyo Med Univ, Dept Mol Pathol, Shinjuku Ku, 6-1-1 Shinjuku, Tokyo 1608402, Japan.	kanekura@tokyo-med.ac.jp								4	4											SEP	2022	102	9
J	Milicevic, K; Rankovic, B; Andjus, PR; Bataveljic, D; Milovanovic, D				Milicevic, Katarina; Rankovic, Branislava; Andjus, Pavle R.; Bataveljic, Danijela; Milovanovic, Dragomir			Emerging Roles for Phase Separation of RNA-Binding Proteins in Cellular Pathology of ALS	FRONTIERS IN CELL AND DEVELOPMENTAL BIOLOGY				Review								Liquid-liquid phase separation (LLPS) is emerging as a major principle for the mesoscale organization of proteins, RNAs, and membrane-bound organelles into biomolecular condensates. These condensates allow for rapid cellular responses to changes in metabolic activities and signaling. Nowhere is this regulation more important than in neurons and glia, where cellular physiology occurs simultaneousl…	[Milicevic, Katarina; Andjus, Pavle R.; Bataveljic, Danijela] Univ Belgrade, Inst Physiol & Biochem Ivan Djaja, Fac Biol, Ctr Laser Microscopy, Belgrade, Serbia; [Rankovic, Branislava; Milovanovic, Dragomir] German Ctr Neurodegenerat Dis DZNE, Lab Mol Neurosci, Berlin, Germany		Bataveljic, D (corresponding author), Univ Belgrade, Inst Physiol & Biochem Ivan Djaja, Fac Biol, Ctr Laser Microscopy, Belgrade, Serbia.;Milovanovic, D (corresponding author), German Ctr Neurodegenerat Dis DZNE, Lab Mol Neurosci, Berlin, Germany.	bataveljic.danijela@bio.bg.ac.rs; dragomir.milovanovic@dzne.de								15	17											FEB 17	2022	10
J	Sahana, TG; Zhang, K				Sahana, T. G.; Zhang, Ke			Mitogen-Activated Protein Kinase Pathway in Amyotrophic Lateral Sclerosis	BIOMEDICINES				Review								Amyotrophic lateral sclerosis is a fatal motor neuron degenerative disease. Multiple genetic and non-genetic risk factors are associated with disease pathogenesis, and several cellular processes, including protein homeostasis, RNA metabolism, vesicle transport, etc., are severely impaired in ALS conditions. Despite the heterogeneity of the disease manifestation and progression, ALS patients show …	[Sahana, T. G.; Zhang, Ke] Mayo Clin, Dept Neurosci, Jacksonville, FL 32224 USA		Sahana, TG; Zhang, K (corresponding author), Mayo Clin, Dept Neurosci, Jacksonville, FL 32224 USA.	TalanjeriGopalakrishna.Sahana@mayo.edu; zhang.ke@mayo.edu								28	29											AUG	2021	9	8
J	Zhang, Y; Gu, JY; Sun, QM				Zhang, Yi; Gu, Jiayu; Sun, Qiming			Aberrant Stress Granule Dynamics and Aggrephagy in ALS Pathogenesis	CELLS				Review								Stress granules are conserved cytosolic ribonucleoprotein (RNP) compartments that undergo dynamic assembly and disassembly by phase separation in response to stressful conditions. Gene mutations may lead to aberrant phase separation of stress granules eliciting irreversible protein aggregations. A selective autophagy pathway called aggrephagy may partially alleviate the cytotoxicity mediated by t…	[Zhang, Yi; Gu, Jiayu; Sun, Qiming] Zhejiang Univ, Affiliated Hosp 2, Sch Med, Dept Biochem, Hangzhou 310058, Peoples R China; [Zhang, Yi; Gu, Jiayu; Sun, Qiming] Zhejiang Univ, Affiliated Hosp 2, Sch Med, Dept Cardiol, Hangzhou 310058, Peoples R China; [Zhang, Yi; Gu, Jiayu] Zhejiang Univ, Chu Kochen Honors Coll, Hangzhou 310058, Peoples R China; [Sun, Qiming] Zhejiang Univ, Med Ctr, Zhejiang La…		Sun, QM (corresponding author), Zhejiang Univ, Affiliated Hosp 2, Sch Med, Dept Biochem, Hangzhou 310058, Peoples R China.;Sun, QM (corresponding author), Zhejiang Univ, Affiliated Hosp 2, Sch Med, Dept Cardiol, Hangzhou 310058, Peoples R China.;Sun, QM (corresponding author), Zhejiang Univ, Med Ctr, Zhejiang Lab Syst & Precis Med, 1369 West Wenyi Rd, Hangzhou 311121, Peoples R China.;Sun, QM (co…	zhangyi_@zju.edu.cn; joygu@zju.edu.cn; qmsun@zju.edu.cn								19	20											SEP	2021	10	9
J	Zubiri, I; Lombardi, V; Bremang, M; Mitra, V; Nardo, G; Adiutori, R; Lu, CH; Leoni, E; Yip, P; Yildiz, O; Ward, M; Greensmith, L; Bendotti, C; Pike, I; Malaspina, A				Zubiri, Irene; Lombardi, Vittoria; Bremang, Michael; Mitra, Vikram; Nardo, Giovanni; Adiutori, Rocco; Lu, Ching-Hua; Leoni, Emanuela; Yip, Ping; Yildiz, Ozlem; Ward, Malcolm; Greensmith, Linda; Bendotti, Caterina; Pike, Ian; Malaspina, Andrea			Tissue-enhanced plasma proteomic analysis for disease stratification in amyotrophic lateral sclerosis	MOLECULAR NEURODEGENERATION				Article								BackgroundIt is unclear to what extent pre-clinical studies in genetically homogeneous animal models of amyotrophic lateral sclerosis (ALS), an invariably fatal neurodegenerative disorder, can be informative of human pathology. The disease modifying effects in animal models of most therapeutic compounds have not been reproduced in patients. To advance therapeutics in ALS, we need easily accessibl…	[Zubiri, Irene; Lombardi, Vittoria; Adiutori, Rocco; Lu, Ching-Hua; Leoni, Emanuela; Yip, Ping; Yildiz, Ozlem; Malaspina, Andrea] Queen Mary Univ London, Blizard Inst, Neurosci & Trauma Ctr, Barts & Sch Med & Dent, 4 Newark St, London E1 2AT, Greater London, England; [Zubiri, Irene; Bremang, Michael; Mitra, Vikram; Leoni, Emanuela; Ward, Malcolm; Pike, Ian] Proteome Sci Plc, Hamilton House,Mabled…		Zubiri, I; Malaspina, A (corresponding author), Queen Mary Univ London, Blizard Inst, Neurosci & Trauma Ctr, Barts & Sch Med & Dent, 4 Newark St, London E1 2AT, Greater London, England.	irenezubiri@gmail.com; a.malaspina@qmul.ac.uk								31	31											NOV 7	2018	13
J	Pakravan, D; Michiels, E; Bratek-Skicki, A; De Decker, M; Van Lindt, J; Alsteens, D; Derclaye, S; Van Damme, P; Schymkowitz, J; Rousseau, F; Tompa, P; van den Bosch, L				Pakravan, Donya; Michiels, Emiel; Bratek-Skicki, Anna; De Decker, Mathias; Van Lindt, Joris; Alsteens, David; Derclaye, Sylvie; Van Damme, Philip; Schymkowitz, Joost; Rousseau, Frederic; Tompa, Peter; van den Bosch, Ludo			Liquid-Liquid Phase Separation Enhances TDP-43 LCD Aggregation but Delays Seeded Aggregation	BIOMOLECULES				Article								Aggregates of TAR DNA-binding protein (TDP-43) are a hallmark of several neurodegenerative disorders, including amyotrophic lateral sclerosis (ALS). Although TDP-43 aggregates are an undisputed pathological species at the end stage of these diseases, the molecular changes underlying the initiation of aggregation are not fully understood. The aim of this study was to investigate how phase separati…	[Pakravan, Donya; De Decker, Mathias; Van Damme, Philip; van den Bosch, Ludo] Univ Leuven, KU Leuven, Dept Neurosci, Expt Neurol, B-3000 Leuven, Belgium; [Pakravan, Donya; De Decker, Mathias; Van Damme, Philip; van den Bosch, Ludo] Univ Leuven, KU Leuven, Leuven Brain Inst LBI, B-3000 Leuven, Belgium; [Pakravan, Donya; De Decker, Mathias; Van Damme, Philip; van den Bosch, Ludo] VIB, Ctr Brain & D…		van den Bosch, L (corresponding author), Univ Leuven, KU Leuven, Dept Neurosci, Expt Neurol, B-3000 Leuven, Belgium.;van den Bosch, L (corresponding author), Univ Leuven, KU Leuven, Leuven Brain Inst LBI, B-3000 Leuven, Belgium.;van den Bosch, L (corresponding author), VIB, Ctr Brain & Dis Res, Lab Neurobiol, B-3000 Leuven, Belgium.	donya.pakravan@kuleuven.vib.be; emiel.michiels@kuleuven.be; anna.bratek-skicki@vub.be; mathias.dedecker@kuleuven.be; david.alsteens@uclouvain.be; sylvie.derclaye@uclouvain.be; philip.vandamme@uzleuven.be; joost.schymkowitz@kuleuven.be; frederic.rousseau@kuleuven.be; peter.tompa@vub.be; ludo.vandenbosch@kuleuven.be								23	24											APR	2021	11	4
J	Arkov, AL				Arkov, Alexey L.			Looking at the Pretty Phase of Membraneless Organelles: A View From Drosophila Glia	FRONTIERS IN CELL AND DEVELOPMENTAL BIOLOGY				Review								Membraneless granules assemble in different cell types and cellular loci and are the focus of intense research due to their fundamental importance for cellular organization. These dynamic organelles are commonly assembled from RNA and protein components and exhibit soft matter characteristics of molecular condensates currently characterized with biophysical approaches and super-resolution microsc…	[Arkov, Alexey L.] Murray State Univ, Dept Biol Sci, Murray, KY 42071 USA		Arkov, AL (corresponding author), Murray State Univ, Dept Biol Sci, Murray, KY 42071 USA.	aarkov@murraystate.edu								4	4											FEB 7	2022	10
J	Sato, Y; Terawaki, S; Oikawa, D; Shimizu, K; Okina, Y; Ito, H; Tokunaga, F				Sato, Yusuke; Terawaki, Seigo; Oikawa, Daisuke; Shimizu, Kouhei; Okina, Yoshinori; Ito, Hidefumi; Tokunaga, Fuminori			Involvement of heterologous ubiquitination including linear ubiquitination in Alzheimer's disease and amyotrophic lateral sclerosis	FRONTIERS IN MOLECULAR BIOSCIENCES				Review								In neurodegenerative diseases such as Alzheimer's disease (AD) and amyotrophic lateral sclerosis (ALS), the progressive accumulation of ubiquitin-positive cytoplasmic inclusions leads to proteinopathy and neurodegeneration. Along with the seven types of Lys-linked ubiquitin chains, the linear ubiquitin chain assembly complex (LUBAC)-mediated Met1-linked linear ubiquitin chain, which activates the…	[Sato, Yusuke] Tottori Univ, Ctr Res Green Sustainable Chem, Grad Sch Engn, Tottori, Japan; [Sato, Yusuke] Tottori Univ, Grad Sch Engn, Dept Chem & Biotechnol, Tottori, Japan; [Terawaki, Seigo; Oikawa, Daisuke; Shimizu, Kouhei; Okina, Yoshinori; Tokunaga, Fuminori] Osaka Metropolitan Univ, Grad Sch Med, Dept Med Biochem, Osaka, Japan; [Terawaki, Seigo] Kawasaki Med Sch, Dept Mol & Genet Med, Kura…		Tokunaga, F (corresponding author), Osaka Metropolitan Univ, Grad Sch Med, Dept Med Biochem, Osaka, Japan.	ftokunaga@omu.ac.jp								6	6											JAN 16	2023	10
J	Liu, C; Fang, YS				Liu, Cong; Fang, Yanshan			New insights of poly(ADP-ribosylation) in neurodegenerative diseases: A focus on protein phase separation and pathologic aggregation	BIOCHEMICAL PHARMACOLOGY				Review								Abnormal protein aggregation is a common pathological feature of neurodegenerative diseases such as Alzheimer's disease (AD), Parkinson's disease (PD), Huntington's disease (HD) and amyotrophic lateral sclerosis (ALS). Protein posttranslational modifications (PTMs) play a crucial regulatory role in the formation of pathologic aggregation. Among the known PTMs involved in neurodegeneration, poly(A…	[Liu, Cong; Fang, Yanshan] Chinese Acad Sci, Shanghai Inst Organ Chem, Interdisciplinary Res Ctr Biol & Chem, Shanghai 201210, Peoples R China; [Liu, Cong; Fang, Yanshan] Univ Chinese Acad Sci, Beijing 100049, Peoples R China		Liu, C; Fang, YS (corresponding author), Chinese Acad Sci, Shanghai Inst Organ Chem, Interdisciplinary Res Ctr Biol & Chem, Shanghai 201210, Peoples R China.	liulab@sioc.ac.cn; fangys@sioc.ac.cn								37	39											SEP	2019	167
J	Gopal, PP; Nirschl, JJ; Klinman, E; Holzbaur, ELF				Gopal, Pallavi P.; Nirschl, Jeffrey J.; Klinman, Eva; Holzbaur, Erika L. F.			Amyotrophic lateral sclerosis-linked mutations increase the viscosity of liquid-like TDP-43 RNP granules in neurons	PROCEEDINGS OF THE NATIONAL ACADEMY OF SCIENCES OF THE UNITED STATES OF AMERICA				Article								Ribonucleoprotein (RNP) granules are enriched in specific RNAs and RNA-binding proteins (RBPs) and mediate critical cellular processes. Purified RBPs form liquid droplets in vitro through liquid-liquid phase separation and liquid-like non-membrane-bound structures in cells. Mutations in the human RBPs TAR-DNA binding protein 43 (TDP-43) and RNA-binding protein FUS cause amyotrophic lateral sclero…	[Gopal, Pallavi P.] Univ Penn, Perelman Sch Med, Dept Pathol & Lab Med, Philadelphia, PA 19104 USA; [Gopal, Pallavi P.; Nirschl, Jeffrey J.; Klinman, Eva; Holzbaur, Erika L. F.] Univ Penn, Perelman Sch Med, Dept Physiol, Philadelphia, PA 19104 USA; [Nirschl, Jeffrey J.; Klinman, Eva; Holzbaur, Erika L. F.] Univ Penn, Perelman Sch Med, Neurosci Grad Grp, Philadelphia, PA 19104 USA		Holzbaur, ELF (corresponding author), Univ Penn, Perelman Sch Med, Dept Physiol, Philadelphia, PA 19104 USA.;Holzbaur, ELF (corresponding author), Univ Penn, Perelman Sch Med, Neurosci Grad Grp, Philadelphia, PA 19104 USA.	holzbaur@mail.med.upenn.edu								174	192											MAR 21	2017	114	12
J	Renaud, L; Picher-Martel, V; Codron, P; Julien, JP				Renaud, Laurence; Picher-Martel, Vincent; Codron, Philippe; Julien, Jean-Pierre			Key role of UBQLN2 in pathogenesis of amyotrophic lateral sclerosis and frontotemporal dementia	ACTA NEUROPATHOLOGICA COMMUNICATIONS				Review								Ubiquilin-2 (UBQLN2) is a member of the ubiquilin family, actively implicated in the degradation of misfolded and redundant proteins through the ubiquitin-proteasome system and macroautophagy. UBQLN2 received much attention after the discovery of gene mutations in amyotrophic lateral sclerosis and frontotemporal dementia (ALS/FTD). The abnormal presence of positive UBQLN2 inclusion in the cytosol…	[Renaud, Laurence; Picher-Martel, Vincent; Julien, Jean-Pierre] Laval Univ, Dept Psychiat & Neurosci, Quebec City, PQ, Canada; [Renaud, Laurence; Picher-Martel, Vincent; Julien, Jean-Pierre] CERVO Brain Res Ctr, 2601 Chemin Canardiere, Quebec City, PQ G1J 2G3, Canada; [Codron, Philippe] Univ Angers, UMR CNRS 6015, INSERM U1083, Angers, France		Picher-Martel, V (corresponding author), Laval Univ, Dept Psychiat & Neurosci, Quebec City, PQ, Canada.;Picher-Martel, V (corresponding author), CERVO Brain Res Ctr, 2601 Chemin Canardiere, Quebec City, PQ G1J 2G3, Canada.	vincent.picher-martel.1@ulaval.ca								69	78											JUL 18	2019	7
J	Bräuer, S; Zimyanin, V; Hermann, A				Braeuer, S.; Zimyanin, V.; Hermann, A.			Prion-like properties of disease-relevant proteins in amyotrophic lateral sclerosis	JOURNAL OF NEURAL TRANSMISSION				Review								The hallmark of age-related neurodegenerative diseases is the appearance of cellular protein deposits and spreading of this pathology throughout the central nervous system. Growing evidence has shown the involvement and critical role of proteins with prion-like properties in the formation of these characteristic cellular aggregates. Prion-like domains of such proteins with their proposed function…	[Braeuer, S.; Zimyanin, V.; Hermann, A.] Tech Univ Dresden, Dept Neurol, Fetscherstr 74, D-01307 Dresden, Germany; [Braeuer, S.] Stadt Klinikum Dresden, Dept Neurol, D-01129 Dresden, Germany; [Hermann, A.] Tech Univ Dresden, CRTD, D-01307 Dresden, Germany; [Hermann, A.] German Ctr Neurodegenerat Dis DZNE, D-01307 Dresden, Germany		Hermann, A (corresponding author), Tech Univ Dresden, Dept Neurol, Fetscherstr 74, D-01307 Dresden, Germany.;Hermann, A (corresponding author), Tech Univ Dresden, CRTD, D-01307 Dresden, Germany.;Hermann, A (corresponding author), German Ctr Neurodegenerat Dis DZNE, D-01307 Dresden, Germany.	Andreas.Hermann@uniklinikum-dresden.de								13	16											APR	2018	125	4
J	Pakravan, D; Orlando, G; Bercier, V; Van den Bosch, L				Pakravan, Donya; Orlando, Gabriele; Bercier, Valerie; Van den Bosch, Ludo			Role and therapeutic potential of liquid-liquid phase separation in amyotrophic lateral sclerosis	JOURNAL OF MOLECULAR CELL BIOLOGY				Review								Amyotrophic lateral sclerosis (ALS) is a late-onset neurodegenerative disease selectively affecting motor neurons, leading to progressive paralysis. Although most cases are sporadic, similar to 10% are familial. Similar proteins are found in aggregates in sporadic and familial ALS, and over the last decade, research has been focused on the underlying nature of this common pathology. Notably, TDP-…	[Pakravan, Donya; Bercier, Valerie; Van den Bosch, Ludo] Univ Leuven, Dept Neurosci, Expt Neurol, KU Leuven, B-3000 Leuven, Belgium; [Pakravan, Donya; Bercier, Valerie; Van den Bosch, Ludo] Univ Leuven, Leuven Brain Inst LBI, KU Leuven, B-3000 Leuven, Belgium; [Pakravan, Donya; Bercier, Valerie; Van den Bosch, Ludo] VIB KU Leuven Ctr Brain & Dis Res, Lab Neurobiol, B-3000 Leuven, Belgium; [Orland…		Van den Bosch, L (corresponding author), Univ Leuven, Dept Neurosci, Expt Neurol, KU Leuven, B-3000 Leuven, Belgium.;Van den Bosch, L (corresponding author), Univ Leuven, Leuven Brain Inst LBI, KU Leuven, B-3000 Leuven, Belgium.;Van den Bosch, L (corresponding author), VIB KU Leuven Ctr Brain & Dis Res, Lab Neurobiol, B-3000 Leuven, Belgium.	ludo.vandenbosch@kuleuven.vib.be								21	22											JAN	2021	13	1
J	Prasad, A; Bharathi, V; Sivalingam, V; Girdhar, A; Patel, BK				Prasad, Archana; Bharathi, Vidhya; Sivalingam, Vishwanath; Girdhar, Amandeep; Patel, Basant K.			Molecular Mechanisms of TDP-43 Misfolding and Pathology in Amyotrophic Lateral Sclerosis	FRONTIERS IN MOLECULAR NEUROSCIENCE				Review								TAR DNA binding protein 43 (TDP-43) is a versatile RNA/DNA binding protein involved in RNA-related metabolism. Hyper-phosphorylated and ubiquitinated TDP-43 deposits act as inclusion bodies in the brain and spinal cord of patients with the motor neuron diseases: amyotrophic lateral sclerosis (ALS) and frontotemporal lobar degeneration (FTLD). While the majority of ALS cases (90-95%) are sporadic …	[Prasad, Archana; Bharathi, Vidhya; Sivalingam, Vishwanath; Girdhar, Amandeep; Patel, Basant K.] Indian Inst Technol Hyderabad, Dept Biotechnol, Sangareddy, India		Patel, BK (corresponding author), Indian Inst Technol Hyderabad, Dept Biotechnol, Sangareddy, India.	basantkpatel@iith.ac.in								468	522											FEB 14	2019	12
J	Rhine, K; Odeh, HM; Shorter, J; Myong, S				Rhine, Kevin; Odeh, Hana M.; Shorter, James; Myong, Sua			Regulation of Biomolecular Condensates by Poly(ADP-ribose)	CHEMICAL REVIEWS				Review								Biomolecular condensates are reversible compartments that form through a process called phase separation. Post-translational modifications like ADP-ribosylation can nucleate the formation of these condensates by accelerating the self-association of proteins. Poly(ADP-ribose) (PAR) chains are remarkably transient modifications with turnover rates on the order of minutes, yet they can be required f…	[Rhine, Kevin; Myong, Sua] Johns Hopkins Univ, Program Cell Mol Dev Biol & Biophys, Baltimore, MD 21218 USA; [Rhine, Kevin] Johns Hopkins Univ, Dept Biol, Baltimore, MD 21218 USA; [Rhine, Kevin] Univ Calif San Diego, Sch Med, Dept Cellular & Mol Med, La Jolla, CA 92093 USA; [Odeh, Hana M.; Shorter, James] Univ Penn, Perelman Sch Med, Dept Biochem & Biophys, Philadelphia, PA 19104 USA; [Myong, Sua…		Myong, S (corresponding author), Johns Hopkins Univ, Program Cell Mol Dev Biol & Biophys, Baltimore, MD 21218 USA.;Myong, S (corresponding author), Johns Hopkins Univ, Dept Biophys, Baltimore, MD 21218 USA.;Myong, S (corresponding author), Univ Penn, Perelman Sch Med, Dept Biochem & Biophys, Philadelphia, PA 19104 USA.	smyong@jhu.edu								9	9											APR 28	2023	123	14
J	Wu, YN; Ma, B; Liu, C; Li, DD; Sui, GC				Wu, Yinuo; Ma, Biao; Liu, Chang; Li, Dangdang; Sui, Guangchao			Pathological Involvement of Protein Phase Separation and Aggregation in Neurodegenerative Diseases	INTERNATIONAL JOURNAL OF MOLECULAR SCIENCES				Review								Neurodegenerative diseases are the leading cause of human disability and immensely reduce patients' life span and quality. The diseases are characterized by the functional loss of neuronal cells and share several common pathogenic mechanisms involving the malfunction, structural distortion, or aggregation of multiple key regulatory proteins. Cellular phase separation is the formation of biomolecu…	[Wu, Yinuo] Northeast Forestry Univ, Aulin Coll, Harbin 150040, Peoples R China; [Ma, Biao; Liu, Chang; Li, Dangdang; Sui, Guangchao] Northeast Forestry Univ, Coll Life Sci, Harbin 150040, Peoples R China		Li, DD; Sui, GC (corresponding author), Northeast Forestry Univ, Coll Life Sci, Harbin 150040, Peoples R China.	yinuowu@nefu.edu.cn; 2022112834bma@nefu.edu.cn; lc1677315800@nefu.edu.cn; lidd@nefu.edu.cn; gcsui@nefu.edu.cn								0	0											SEP	2024	25	18
J	Geng, YY; Cai, QX				Geng, Yanyan; Cai, Qixu			Role of C9orf72 hexanucleotide repeat expansions in ALS/FTD pathogenesis	FRONTIERS IN MOLECULAR NEUROSCIENCE				Review								Amyotrophic lateral sclerosis (ALS) and frontotemporal dementia (FTD) are progressive neurological disorders that share neurodegenerative pathways and features. The most prevalent genetic causes of ALS/FTD is the GGGGCC hexanucleotide repeat expansions in the first intron region of the chromosome 9 open reading frame 72 (C9orf72) gene. In this review, we comprehensively summarize the accumulating…	[Geng, Yanyan] Xiamen Univ, Affiliated Hosp 1, Xiamen Key Lab Brain Ctr,Sch Med, Dept Neurosurg,Clin Res Inst,Fujian Key Lab Brain, Xiamen, Fujian, Peoples R China; [Cai, Qixu] Xiamen Univ, Sch Publ Hlth, State Key Lab Vaccines Infect Dis, Xiamen, Fujian, Peoples R China		Cai, QX (corresponding author), Xiamen Univ, Sch Publ Hlth, State Key Lab Vaccines Infect Dis, Xiamen, Fujian, Peoples R China.	qxcai@xmu.edu.cn								5	5											JAN 22	2024	17
J	Ke, R; Ge, B; Fang, YS; Dan, L; Li, TT; Liu, XG; Lu, BX; Qing, L; Zhou, SY; Sun, SG; Zheng, W; Xin, Z; Wen, Z; Hong, Z				Ke, Ruan; Ge, Bai; Fang, Yanshan; Dan, Li; Li, Tingting; Liu, Xingguo; Lu, Boxun; Qing, Lu; Zhou, Songyang; Sun, Shuguo; Zheng, Wang; Xin, Zhang; Wen, Zhou; Hong, Zhang			Biomolecular condensates and disease pathogenesis	SCIENCE CHINA-LIFE SCIENCES				Review								Biomolecular condensates or membraneless organelles (MLOs) formed by liquid-liquid phase separation (LLPS) divide intracellular spaces into discrete compartments for specific functions. Dysregulation of LLPS or aberrant phase transition that disturbs the formation or material states of MLOs is closely correlated with neurodegeneration, tumorigenesis, and many other pathological processes. Herein,…	[Ke, Ruan] Univ Sci & Technol China, Affiliated Hosp 1, Hefei 230027, Peoples R China; [Ke, Ruan] Univ Sci & Technol China, Hefei Natl Res Ctr Interdisciplinary Sci Microscal, Ctr Adv Interdisciplinary Sci & Biomed IHM, Sch Life Sci,Div Life Sci & Med,Minist Educ,Key L, Hefei 230027, Peoples R China; [Ge, Bai] Nanhu Brain Comp Interface Inst, Hangzhou 311100, Peoples R China; [Ge, Bai] Zhejiang U…		Ke, R (corresponding author), Univ Sci & Technol China, Affiliated Hosp 1, Hefei 230027, Peoples R China.;Ke, R (corresponding author), Univ Sci & Technol China, Hefei Natl Res Ctr Interdisciplinary Sci Microscal, Ctr Adv Interdisciplinary Sci & Biomed IHM, Sch Life Sci,Div Life Sci & Med,Minist Educ,Key L, Hefei 230027, Peoples R China.;Ge, B (corresponding author), Nanhu Brain Comp Interface In…	kruan@ustc.edu.cn; gebai@zju.edu.cn; fangys@sioc.ac.cn; lidan2017@sjtu.edu.cn; litt@hsc.pku.edu.cn; liu_xingguo@gibh.ac.cn; luboxun@fudan.edu.cn; luqing67@sjtu.edu.cn; songyanz@mail.sysu.edu.cn; shuguo@hust.edu.cn; wz1103@ncu.edu.cn; zhangxin@westlake.edu.cn; zhouw@sustech.edu.cn; hongzhang@ibp.ac.cn								0	0											SEP	2024	67	9
J	Fernandopulle, M; Wang, GZ; Nixon-Abell, J; Qamar, S; Balaji, V; Morihara, R; St George-Hyslop, PH				Fernandopulle, Michael; Wang, GuoZhen; Nixon-Abell, Jonathon; Qamar, Seema; Balaji, Varun; Morihara, Ryuta; St George-Hyslop, Peter H.			Inherited and Sporadic Amyotrophic Lateral Sclerosis and Fronto-Temporal Lobar Degenerations arising from Pathological Condensates of Phase Separating Proteins	HUMAN MOLECULAR GENETICS				Review								Recent work on the biophysics of proteins with low complexity, intrinsically disordered domains that have the capacity to form biological condensates has profoundly altered the concepts about the pathogenesis of inherited and sporadic neurodegenerative disorders associated with pathological accumulation of these proteins. In the present review, we use the FUS, TDP-43 and A11 proteins as examples …	[Fernandopulle, Michael; Wang, GuoZhen; Nixon-Abell, Jonathon; Qamar, Seema; St George-Hyslop, Peter H.] Univ Cambridge, Cambridge Inst Med Res, Dept Clin Neurosci, Cambridge CB2 0XY, England; [Balaji, Varun; Morihara, Ryuta; St George-Hyslop, Peter H.] Univ Toronto, Dept Med, Tanz Ctr Res Neurodegenerat Dis, Toronto, ON M5S 3H2, Canada		St George-Hyslop, PH (corresponding author), Univ Cambridge, Cambridge Inst Med Res, Dept Clin Neurosci, Cambridge CB2 0XY, England.;St George-Hyslop, PH (corresponding author), Univ Toronto, Dept Med, Tanz Ctr Res Neurodegenerat Dis, Toronto, ON M5S 3H2, Canada.	p.hyslop@utoronto.ca								11	12											OCT 15	2019	28	R2
J	Tsoi, PS; Quan, MD; Ferreon, JC; Ferreon, ACM				Tsoi, Phoebe S.; Quan, My Diem; Ferreon, Josephine C.; Ferreon, Allan Chris M.			Aggregation of Disordered Proteins Associated with Neurodegeneration	INTERNATIONAL JOURNAL OF MOLECULAR SCIENCES				Review								Cellular deposition of protein aggregates, one of the hallmarks of neurodegeneration, disrupts cellular functions and leads to neuronal death. Mutations, posttranslational modifications, and truncations are common molecular underpinnings in the formation of aberrant protein conformations that seed aggregation. The major proteins involved in neurodegeneration include amyloid beta (A beta) and tau …	[Tsoi, Phoebe S.; Quan, My Diem; Ferreon, Josephine C.; Ferreon, Allan Chris M.] Baylor Coll Med, Dept Pharmacol & Chem Biol, Houston, TX 77030 USA		Ferreon, JC; Ferreon, ACM (corresponding author), Baylor Coll Med, Dept Pharmacol & Chem Biol, Houston, TX 77030 USA.	josephine.ferreon@bcm.edu; allan.ferreon@bcm.edu								32	33											FEB	2023	24	4
J	Das, B; Roychowdhury, S; Mohanty, P; Rizuan, A; Chakraborty, J; Mittal, J; Chattopadhyay, K				Das, Bidisha; Roychowdhury, Sumangal; Mohanty, Priyesh; Rizuan, Azamat; Chakraborty, Joy; Mittal, Jeetain; Chattopadhyay, Krishnananda			A Zn-dependent structural transition of SOD1 modulates its ability to undergo phase separation	EMBO JOURNAL				Article								The misfolding and mutation of Cu/Zn superoxide dismutase (SOD1) is commonly associated with amyotrophic lateral sclerosis (ALS). SOD1 can accumulate within stress granules (SGs), a type of membraneless organelle, which is believed to form via liquid-liquid phase separation (LLPS). Using wild-type, metal-deficient, and different ALS disease mutants of SOD1 and computer simulations, we report here…	[Das, Bidisha; Roychowdhury, Sumangal; Chattopadhyay, Krishnananda] CSIR Indian Inst Chem Biol, Struct Biol & Bioinformat Div, Kolkata, India; [Das, Bidisha; Chattopadhyay, Krishnananda] Acad Sci & Innovat Res AcSIR, Ghaziabad, India; [Mohanty, Priyesh; Rizuan, Azamat; Mittal, Jeetain] Texas A&M Univ, Artie McFerrin Dept Chem Engn, College Stn, TX 77843 USA; [Chakraborty, Joy] CSIR Indian Inst Ch…		Chattopadhyay, K (corresponding author), CSIR Indian Inst Chem Biol, Struct Biol & Bioinformat Div, Kolkata, India.;Chattopadhyay, K (corresponding author), Acad Sci & Innovat Res AcSIR, Ghaziabad, India.;Mittal, J (corresponding author), Texas A&M Univ, Artie McFerrin Dept Chem Engn, College Stn, TX 77843 USA.	jeetain@tamu.edu; krish@iicb.res.in								23	23											JAN 16	2023	42	2
J	Nam, J; Gwon, Y				Nam, Jeongyeon; Gwon, Youngdae			Neuronal biomolecular condensates and their implications in neurodegenerative diseases	FRONTIERS IN AGING NEUROSCIENCE				Review								Biomolecular condensates are subcellular organizations where functionally related proteins and nucleic acids are assembled through liquid-liquid phase separation, allowing them to develop on a larger scale without a membrane. However, biomolecular condensates are highly vulnerable to disruptions from genetic risks and various factors inside and outside the cell and are strongly implicated in the …	[Nam, Jeongyeon; Gwon, Youngdae] Sungkyunkwan Univ, Dept Mol Cell Biol, Sch Med, Suwon, South Korea		Gwon, Y (corresponding author), Sungkyunkwan Univ, Dept Mol Cell Biol, Sch Med, Suwon, South Korea.	ygwon@skku.edu								7	7											MAR 24	2023	15
J	Choi, HJ; Lee, JY; Kim, K				Choi, Hyun-Jun; Lee, Ji Young; Kim, Kiyoung			Glutathionylation on RNA-binding proteins: a regulator of liquidliquid phase separation in the pathogenesis of amyotrophic lateral sclerosis	EXPERIMENTAL AND MOLECULAR MEDICINE				Review								RNA-binding proteins (RBPs) containing low-sequence complexity domains mediate the formation of cellular condensates and membrane-less organelles with biological functions via liquidliquid phase separation (LLPS). However, the abnormal phase transition of these proteins induces the formation of insoluble aggregates. Aggregates are pathological hallmarks of neurodegenerative diseases, such as amyo…	[Choi, Hyun-Jun] Soonchunhyang Univ, Soonchunhyang Inst Medi Bio Sci, Cheonan 31151, South Korea; [Choi, Hyun-Jun] Soonchunhyang Univ, Dept Integrated Biomed Sci, Cheonan 31151, South Korea; [Lee, Ji Young] Soonchunhyang Univ, Dept Med Biotechnol, Asan 31538, South Korea; [Lee, Ji Young; Kim, Kiyoung] Soonchunhyang Univ, Dept Med Sci, Asan 31538, South Korea		Kim, K (corresponding author), Soonchunhyang Univ, Dept Med Sci, Asan 31538, South Korea.	kiyoung2@sch.ac.kr								2	2											APR	2023	55	4
J	Gomes, E; Shorter, J				Gomes, Edward; Shorter, James			The molecular language of membraneless organelles	JOURNAL OF BIOLOGICAL CHEMISTRY				Review								Eukaryotic cells organize their intracellular components into organelles that can be membrane-bound or membraneless. A large number of membraneless organelles, including nucleoli, Cajal bodies, P-bodies, and stress granules, exist as liquid droplets within the cell and arise from the condensation of cellular material in a process termed liquid-liquid phase separation (LLPS). Beyond a mere organiz…	[Gomes, Edward; Shorter, James] Univ Penn, Perelman Sch Med, Dept Biochem & Biophys, Philadelphia, PA 19104 USA		Shorter, J (corresponding author), Univ Penn, Perelman Sch Med, Dept Biochem & Biophys, Philadelphia, PA 19104 USA.	jshorter@pennmedicine.upenn.edu								485	550											MAY 3	2019	294	18
J	Wegmann, S; Eftekharzadeh, B; Tepper, K; Zoltowska, KM; Bennett, RE; Dujardin, S; Laskowski, PR; MacKenzie, D; Kamath, T; Commins, C; Vanderburg, C; Roe, AD; Fan, ZY; Molliex, AM; Hernandez-Vega, A; Muller, D; Hyman, AA; Mandelkow, E; Taylor, JP; Hyman, BT				Wegmann, Susanne; Eftekharzadeh, Bahareh; Tepper, Katharina; Zoltowska, Katarzyna M.; Bennett, Rachel E.; Dujardin, Simon; Laskowski, Pawel R.; MacKenzie, Danny; Kamath, Tarun; Commins, Caitlin; Vanderburg, Charles; Roe, Allyson D.; Fan, Zhanyun; Molliex, Amandine M.; Hernandez-Vega, Amayra; Muller, Daniel; Hyman, Anthony A.; Mandelkow, Eckhard; Taylor, J. Paul; Hyman, Bradley T.			Tau protein liquid-liquid phase separation can initiate tau aggregation	EMBO JOURNAL				Article								The transition between soluble intrinsically disordered tau protein and aggregated tau in neurofibrillary tangles in Alzheimer's disease is unknown. Here, we propose that soluble tau species can undergo liquid-liquid phase separation (LLPS) under cellular conditions and that phase-separated tau droplets can serve as an intermediate toward tau aggregate formation. We demonstrate that phosphorylate…	[Wegmann, Susanne; Eftekharzadeh, Bahareh; Zoltowska, Katarzyna M.; Bennett, Rachel E.; Dujardin, Simon; MacKenzie, Danny; Kamath, Tarun; Commins, Caitlin; Vanderburg, Charles; Roe, Allyson D.; Fan, Zhanyun; Hyman, Bradley T.] Harvard Med Sch, Dept Neurol, Massachusetts Gen Hosp, Charlestown, MA USA; [Tepper, Katharina; Mandelkow, Eckhard] German Ctr Neurodegenerat Dis DZNE, Bonn, Germany; [Lasko…		Wegmann, S; Hyman, BT (corresponding author), Harvard Med Sch, Dept Neurol, Massachusetts Gen Hosp, Charlestown, MA USA.	swegmann@mgh.harvard.edu; bhyman@mgh.harvard.edu								669	748											APR 3	2018	37	7
J	Brooks, BR; Pioro, EP; Sakata, T; Takahashi, F; Hagan, M; Apple, S				Brooks, Benjamin Rix; Pioro, Erik P.; Sakata, Takeshi; Takahashi, Fumihiro; Hagan, Melissa; Apple, Stephen			The effects of intervention with intravenous edaravone in Study 19 on hospitalization, tracheostomy, ventilation, and death in patients with amyotrophic lateral sclerosis	MUSCLE & NERVE				Article								Introduction/AimsIntravenous (IV) edaravone is a US Food and Drug Administration-approved treatment for amyotrophic lateral sclerosis (ALS), shown in clinical trials to slow physical functional decline. In this study we compared the effect of IV edaravone (edaravone-first group) versus placebo followed by IV edaravone (placebo-first group) on survival and additional milestone events. MethodsThis …	[Brooks, Benjamin Rix] Clin Trials Planning LLC, Charlotte, NC USA; [Brooks, Benjamin Rix] Univ N Carolina, Atrium Hlth Neurosci Inst, Neuromuscular, ALS MDA Care Ctr,Sch Med, Charlotte Campus, Charlotte, NC USA; [Brooks, Benjamin Rix] Univ N Carolina, ALSA Ctr Excellence, Carolinas Med Ctr, Dept Neurol,Sch Med, Charlotte Campus, Charlotte, NC USA; [Pioro, Erik P.] Northwestern Univ, Feinberg Sch…		Apple, S (corresponding author), Mitsubishi Tanabe Pharma Amer Inc, 525 Washington Blvd,Suite 1100, Jersey City, NJ 07310 USA.	stephen_apple@mt-pharma-us.com								0	0											OCT	2023	68	4
J	Collins, M; Li, Y; Bowser, R				Collins, Mahlon; Li, Yang; Bowser, Robert			RBM45 associates with nuclear stress bodies and forms nuclear inclusions during chronic cellular stress and in neurodegenerative diseases	ACTA NEUROPATHOLOGICA COMMUNICATIONS				Article								The RNA binding protein (RBP) RBM45 forms nuclear and cytoplasmic inclusions in neurons and glia in amyotrophic lateral sclerosis (ALS), frontotemporal lobar degeneration with TDP-43 proteinopathy (FTLD-TDP), and Alzheimer's disease (AD). The normal functions of RBM45 are poorly understood, as are the mechanisms by which it forms inclusions in disease. To better understand the normal and patholog…	[Collins, Mahlon; Li, Yang; Bowser, Robert] Barrow Neurol Inst, Dept Neurobiol, Phoenix, AZ 85013 USA; [Collins, Mahlon; Li, Yang; Bowser, Robert] Barrow Neurol Inst, Dept Neurol, Phoenix, AZ 85013 USA; [Collins, Mahlon] Univ Pittsburgh, Dept Neurobiol, Pittsburgh, PA USA; [Collins, Mahlon] Univ Minnesota, Dept Genet Cell Biol & Dev, Minneapolis, MN USA; [Li, Yang] Arizona State Univ, Sch Mol Sci…		Bowser, R (corresponding author), Barrow Neurol Inst, Dept Neurobiol, Phoenix, AZ 85013 USA.;Bowser, R (corresponding author), Barrow Neurol Inst, Dept Neurol, Phoenix, AZ 85013 USA.	Robert.Bowser@dignityhealth.org								12	13											JUN 26	2020	8	1
J	Giudice, J; Jiang, H				Giudice, Jimena; Jiang, Hao			Splicing regulation through biomolecular condensates and membraneless organelles	NATURE REVIEWS MOLECULAR CELL BIOLOGY				Review								Biomolecular condensates, sometimes also known as membraneless organelles (MLOs), can form through weak multivalent intermolecular interactions of proteins and nucleic acids, a process often associated with liquid-liquid phase separation. Biomolecular condensates are emerging as sites and regulatory platforms of vital cellular functions, including transcription and RNA processing. In the first pa…	[Giudice, Jimena] Univ N Carolina, Dept Cell Biol & Physiol, Chapel Hill, NC 27599 USA; [Giudice, Jimena] Univ N Carolina, McAllister Heart Inst, Sch Med, Chapel Hill, NC 27599 USA; [Jiang, Hao] Univ Virginia, Dept Biochem & Mol Genet, Sch Med, Charlottesville, VA 22908 USA		Giudice, J (corresponding author), Univ N Carolina, Dept Cell Biol & Physiol, Chapel Hill, NC 27599 USA.;Giudice, J (corresponding author), Univ N Carolina, McAllister Heart Inst, Sch Med, Chapel Hill, NC 27599 USA.;Jiang, H (corresponding author), Univ Virginia, Dept Biochem & Mol Genet, Sch Med, Charlottesville, VA 22908 USA.	jimena_giudice@med.unc.edu; hj8d@virginia.edu								5	5											SEP	2024	25	9
J	Noches, V; Campos-Melo, D; Droppelmann, CA; Strong, MJ				Noches, Veronica; Campos-Melo, Danae; Droppelmann, Cristian A.; Strong, Michael J.			Epigenetics in the formation of pathological aggregates in amyotrophic lateral sclerosis	FRONTIERS IN MOLECULAR NEUROSCIENCE				Review								The progressive degeneration of motor neurons in amyotrophic lateral sclerosis (ALS) is accompanied by the formation of a broad array of cytoplasmic and nuclear neuronal inclusions (protein aggregates) largely containing RNA-binding proteins such as TAR DNA-binding protein 43 (TDP-43) or fused in sarcoma/translocated in liposarcoma (FUS/TLS). This process is driven by a liquid-to-solid phase sepa…	[Noches, Veronica; Campos-Melo, Danae; Droppelmann, Cristian A.; Strong, Michael J.] Western Univ, Robarts Res Inst, Schulich Sch Med & Dent, Mol Med Grp, London, ON N6A 3K7, Canada; [Strong, Michael J.] Western Univ, Schulich Sch Med & Dent, Dept Clin Neurol Sci, London, ON N6A 3K7, Canada		Strong, MJ (corresponding author), Western Univ, Robarts Res Inst, Schulich Sch Med & Dent, Mol Med Grp, London, ON N6A 3K7, Canada.;Strong, MJ (corresponding author), Western Univ, Schulich Sch Med & Dent, Dept Clin Neurol Sci, London, ON N6A 3K7, Canada.	mstrong@uwo.ca								0	0											SEP 3	2024	17
J	Haider, R; Shipley, B; Surewicz, K; Hinczewski, M; Surewicz, WK				Haider, Raza; Shipley, Brandon; Surewicz, Krystyna; Hinczewski, Michael; Surewicz, Witold K.			Pathological C-terminal phosphomimetic substitutions alter the mechanism of liquid-liquid phase separation of TDP-43 low complexity domain	PROTEIN SCIENCE				Article								C-terminally phosphorylated TAR DNA-binding protein of 43 kDa (TDP-43) marks the proteinaceous inclusions that characterize a number of age-related neurodegenerative diseases, including amyotrophic lateral sclerosis, frontotemporal lobar degeneration and Alzheimer's disease. TDP-43 phosphorylation at S403/S404 and (especially) at S409/S410 is, in fact, accepted as a biomarker of proteinopathy. Th…	[Haider, Raza; Surewicz, Krystyna; Surewicz, Witold K.] Dept Physiol & Biophys, Cleveland, OH 44106 USA; [Haider, Raza; Surewicz, Krystyna; Surewicz, Witold K.] Case Western Reserve Univ, Cleveland, OH 44106 USA; [Shipley, Brandon; Hinczewski, Michael] Case Western Reserve Univ, Dept Phys, Cleveland, OH 44106 USA		Surewicz, WK (corresponding author), Dept Physiol & Biophys, Cleveland, OH 44106 USA.;Surewicz, WK (corresponding author), Case Western Reserve Univ, Cleveland, OH 44106 USA.;Hinczewski, M (corresponding author), Case Western Reserve Univ, Dept Phys, Cleveland, OH 44106 USA.	mxh605@case.edu; wks3@case.edu								0	0											OCT	2024	33	10
J	Hoffmann, C; Milovanovic, D				Hoffmann, Christian; Milovanovic, Dragomir			Dipping contacts - a novel type of contact site at the interface between membraneless organelles and membranes	JOURNAL OF CELL SCIENCE				Article								Liquid-liquid phase separation is a major mechanism for organizing macromolecules, particularly proteins with intrinsically disordered regions, in compartments not limited by a membrane or a scaffold. The cell can therefore be perceived as a complex emulsion containing many of these membraneless organelles, also referred to as biomolecular condensates, together with numerous membranebound organel…	[Hoffmann, Christian; Milovanovic, Dragomir] German Ctr Neurodegenerat Dis DZNE, Lab Mol Neurosci, D-10117 Berlin, Germany; [Hoffmann, Christian; Milovanovic, Dragomir] Whitman Ctr, Marine Biol Lab, Woods Hole, MA 02543 USA; [Milovanovic, Dragomir] Natl Ctr X ray Tomog, Adv Light Source, Berkeley, CA 94720 USA; [Milovanovic, Dragomir] Charite Univ Med Berlin, Einstein Centerfor Neurosci, D-10117 …		Milovanovic, D (corresponding author), German Ctr Neurodegenerat Dis DZNE, Lab Mol Neurosci, D-10117 Berlin, Germany.;Milovanovic, D (corresponding author), Whitman Ctr, Marine Biol Lab, Woods Hole, MA 02543 USA.;Milovanovic, D (corresponding author), Natl Ctr X ray Tomog, Adv Light Source, Berkeley, CA 94720 USA.;Milovanovic, D (corresponding author), Charite Univ Med Berlin, Einstein Centerfor …									3	3											DEC	2023	136	24
J	Vishal, SS; Wijegunawardana, D; Salaikumaran, MR; Gopal, PP				Vishal, Sonali S.; Wijegunawardana, Denethi; Salaikumaran, Muthu Raj; Gopal, Pallavi P.			Sequence Determinants of TDP-43 Ribonucleoprotein Condensate Formation and Axonal Transport in Neurons	FRONTIERS IN CELL AND DEVELOPMENTAL BIOLOGY				Article								Mutations in TDP-43, a RNA-binding protein with multiple functions in RNA metabolism, cause amyotrophic lateral sclerosis (ALS), but it is uncertain how defects in RNA biology trigger motor neuron degeneration. TDP-43 is a major constituent of ribonucleoprotein (RNP) granules, phase separated biomolecular condensates that regulate RNA splicing, mRNA transport, and translation. ALS-associated TDP-…	[Vishal, Sonali S.; Wijegunawardana, Denethi; Salaikumaran, Muthu Raj; Gopal, Pallavi P.] Yale Sch Med, Dept Pathol, New Haven, CT 06510 USA; [Gopal, Pallavi P.] Yale Sch Med, Program Cellular Neurosci Neurodegenerat & Repair, New Haven, CT 06510 USA		Gopal, PP (corresponding author), Yale Sch Med, Dept Pathol, New Haven, CT 06510 USA.;Gopal, PP (corresponding author), Yale Sch Med, Program Cellular Neurosci Neurodegenerat & Repair, New Haven, CT 06510 USA.	pallavi.gopal@yale.edu								6	7											MAY 12	2022	10
J	Sharkey, LM; Sandoval-Pistorius, SS; Moore, SJ; Gerson, JE; Komlo, R; Fischer, S; Negron-Rios, KY; Crowley, EV; Padron, F; Patel, R; Murphy, GG; Paulson, HL				Sharkey, Lisa M.; Sandoval-Pistorius, Stephanie S.; Moore, Shannon J.; Gerson, Julia E.; Komlo, Robert; Fischer, Svetlana; Negron-Rios, Keyshla Y.; Crowley, Emily, V; Padron, Francisco; Patel, Ronak; Murphy, Geoffrey G.; Paulson, Henry L.			Modeling UBQLN2-mediated neurodegenerative disease in mice: Shared and divergent properties of wild type and mutant UBQLN2 in phase separation, subcellular localization, altered proteostasis pathways, and selective cytotoxicity	NEUROBIOLOGY OF DISEASE				Article								The ubiquitin-binding proteasomal shuttle protein UBQLN2 is implicated in common neurodegenerative disorders due to its accumulation in disease-specific aggregates and, when mutated, directly causes familial frontotemporal dementia/amyotrophic lateral sclerosis (FTD/ALS). Like other proteins linked to FTD/ALS, UBQLN2 undergoes phase separation to form condensates. The relationship of UBQLN2 phase…	[Sharkey, Lisa M.; Sandoval-Pistorius, Stephanie S.; Gerson, Julia E.; Komlo, Robert; Fischer, Svetlana; Negron-Rios, Keyshla Y.; Crowley, Emily, V; Padron, Francisco; Patel, Ronak; Paulson, Henry L.] Univ Michigan, Dept Neurol, Ann Arbor, MI 48109 USA; [Sandoval-Pistorius, Stephanie S.] Univ Michigan, Neurosci Grad Program, Ann Arbor, MI 48109 USA; [Moore, Shannon J.; Murphy, Geoffrey G.] Univ M…		Sharkey, LM; Paulson, HL (corresponding author), Univ Michigan, Dept Neurol, Ann Arbor, MI 48109 USA.	lisams@med.umich.edu; henryp@med.umich.edu								19	20											SEP	2020	143
J	Ma, YZ; Farny, NG				Ma, Yizhe; Farny, Natalie G.			Connecting the dots: Neuronal senescence, stress granules, and neurodegeneration	GENE				Article								Cellular senescence increases with aging. While senescence is associated with an exit of the cell cycle, there is ample evidence that post-mitotic cells including neurons can undergo senescence as the brain ages, and that senescence likely contributes significantly to the progression of neurodegenerative diseases (ND) such as Alzheimer's Disease (AD) and Amyotrophic Lateral Sclerosis (ALS). Stres…	[Ma, Yizhe; Farny, Natalie G.] Worcester Polytech Inst, Dept Biol & Biotechnol, Worcester, MA 01609 USA		Farny, NG (corresponding author), Worcester Polytech Inst, Dept Biol & Biotechnol, Worcester, MA 01609 USA.	nfarny@wpi.edu								6	6											JUN 30	2023	871
J	Wang, AL; Conicella, AE; Schmidt, HB; Martin, EW; Rhoads, SN; Reeb, AN; Nourse, A; Montero, DR; Ryan, VH; Rohatgi, R; Shewmaker, F; Naik, MT; Mittag, T; Ayala, YM; Fawzi, NL				Wang, Ailin; Conicella, Alexander E.; Schmidt, Hermann Broder; Martin, Erik W.; Rhoads, Shannon N.; Reeb, Ashley N.; Nourse, Amanda; Montero, Daniel Ramirez; Ryan, Veronica H.; Rohatgi, Rajat; Shewmaker, Frank; Naik, Mandar T.; Mittag, Tanja; Ayala, Yuna M.; Fawzi, Nicolas L.			A single N-terminal phosphomimic disrupts TDP-43 polymerization, phase separation, and RNA splicing	EMBO JOURNAL				Article								TDP-43 is an RNA-binding protein active in splicing that concentrates into membraneless ribonucleoprotein granules and forms aggregates in amyotrophic lateral sclerosis (ALS) and Alzheimer's disease. Although best known for its predominantly disordered C- terminal domain which mediates ALS inclusions, TDP-43 has a globular N-terminal domain (NTD). Here, we show that TDP-43 NTD assembles into head…	[Wang, Ailin; Montero, Daniel Ramirez; Naik, Mandar T.; Fawzi, Nicolas L.] Brown Univ, Dept Mol Pharmacol Physiol & Biotechnol, Providence, RI 02912 USA; [Conicella, Alexander E.; Fawzi, Nicolas L.] Brown Univ, Grad Program Mol Biol Cell Biol & Biochem, Providence, RI 02912 USA; [Schmidt, Hermann Broder; Rohatgi, Rajat] Stanford Univ, Dept Biochem, Sch Med, Stanford, CA 94305 USA; [Martin, Erik W…		Fawzi, NL (corresponding author), Brown Univ, Dept Mol Pharmacol Physiol & Biotechnol, Providence, RI 02912 USA.;Fawzi, NL (corresponding author), Brown Univ, Grad Program Mol Biol Cell Biol & Biochem, Providence, RI 02912 USA.	nicolas_fawzi@brown.edu								272	305											MAR 1	2018	37	5
J	Visser, BS; Lipinski, WP; Spruijt, E				Visser, Brent S.; Lipinski, Wojciech P.; Spruijt, Evan			The role of biomolecular condensates in protein aggregation	NATURE REVIEWS CHEMISTRY				Review								There is an increasing amount of evidence that biomolecular condensates are linked to neurodegenerative diseases associated with protein aggregation, such as Alzheimer's disease and amyotrophic lateral sclerosis, although the mechanisms underlying this link remain elusive. In this Review, we summarize the possible connections between condensates and protein aggregation. We consider both liquid-to…	[Visser, Brent S.; Lipinski, Wojciech P.; Spruijt, Evan] Radboud Univ Nijmegen, Inst Mol & Mat IMM, Nijmegen, Netherlands		Spruijt, E (corresponding author), Radboud Univ Nijmegen, Inst Mol & Mat IMM, Nijmegen, Netherlands.	e.spruijt@science.ru.nl								2	2											SEP	2024	8	9
J	Purice, MD; Taylor, JP				Purice, Maria D.; Taylor, J. Paul			Linking hnRNP Function to ALS and FTD Pathology Linking hnRNP Function to ALS and FTD Pathology	FRONTIERS IN NEUROSCIENCE				Review								Following years of rapid progress identifying the genetic underpinnings of amyotrophic lateral sclerosis (ALS) and related diseases such as frontotemporal dementia (FTD), remarkable consistencies have emerged pointing to perturbed biology of heterogeneous nuclear ribonucleoproteins (hnRNPs) as a central driver of pathobiology. To varying extents these RNA-binding proteins are deposited in patholo…	[Purice, Maria D.; Taylor, J. Paul] St Jude Childrens Res Hosp, Dept Cell & Mol Biol, 332 N Lauderdale St, Memphis, TN 38105 USA; [Taylor, J. Paul] Howard Hughes Med Inst, Chevy Chase, MD 20815 USA		Taylor, JP (corresponding author), St Jude Childrens Res Hosp, Dept Cell & Mol Biol, 332 N Lauderdale St, Memphis, TN 38105 USA.;Taylor, JP (corresponding author), Howard Hughes Med Inst, Chevy Chase, MD 20815 USA.	jpaul.taylor@stjude.org								88	110											MAY 15	2018	12
J	Zhang, MY; Liu, JQ; Chen, W; Wang, LQ; Chen, J; Liang, Y				Zhang, Muya; Liu, Jiaqi; Chen, Wang; Wang, Liqiang; Chen, Jie; Liang, Yi			The Mechanism of Protein Condensation in Neurodegenerative Diseases	PROGRESS IN CHEMISTRY				Article								Protein and RNA molecules tend to form supramolecular assemblies called membrane-less organelles via liquid-liquid phase separation of proteins in cells. These organelles have fusion properties similar to liquid droplets formed by biological macromolecules when their concentrations are higher than saturation concentrations. Upon aging, these dynamic droplets change their material properties and t…	[Zhang, Muya; Liu, Jiaqi; Chen, Wang; Wang, Liqiang; Chen, Jie; Liang, Yi] Wuhan Univ, Coll Life Sci, TaiKang Ctr Life & Med Sci, Wuhan 430072, Peoples R China		Liang, Y (corresponding author), Wuhan Univ, Coll Life Sci, TaiKang Ctr Life & Med Sci, Wuhan 430072, Peoples R China.	liangyi@whu.edu.cn								0	0											JUL 15	2022	34	7
J	Zhang, YW; Cao, X; Gao, ZH; Ma, XY; Wang, QF; Xu, XX; Cai, XM; Zhang, Y; Zhang, Z; Wei, G; Wen, B				Zhang, Yuwen; Cao, Xuan; Gao, Zehua; Ma, Xuying; Wang, Qianfeng; Xu, Xiaoxuan; Cai, Xiumei; Zhang, Yan; Zhang, Zhao; Wei, Gang; Wen, Bo			MATR3-antisense LINE1 RNA meshwork scaffolds higher-order chromatin organization	EMBO REPORTS				Article								Long interspersed nuclear elements (LINEs) play essential roles in shaping chromatin states, while the factors that cooperate with LINEs and their roles in higher-order chromatin organization remain poorly understood. Here, we show that MATR3, a nuclear matrix protein, interplays with antisense LINE1 (AS L1) RNAs to form a meshwork via phase separation, providing a dynamic platform for chromatin …	[Zhang, Yuwen; Gao, Zehua; Wang, Qianfeng; Xu, Xiaoxuan; Cai, Xiumei; Zhang, Yan; Zhang, Zhao; Wen, Bo] Fudan Univ, Sch Basic Med Sci, Dept Biochem & Mol Biol, Key Lab Metab & Mol Med,Minist Educ, Shanghai, Peoples R China; [Zhang, Yuwen; Gao, Zehua; Wang, Qianfeng; Xu, Xiaoxuan; Cai, Xiumei; Zhang, Yan; Zhang, Zhao; Wen, Bo] Fudan Univ, Inst Biomed Sci, Shanghai, Peoples R China; [Cao, Xuan; Ma,…		Wen, B (corresponding author), Fudan Univ, Sch Basic Med Sci, Dept Biochem & Mol Biol, Key Lab Metab & Mol Med,Minist Educ, Shanghai, Peoples R China.;Wen, B (corresponding author), Fudan Univ, Inst Biomed Sci, Shanghai, Peoples R China.;Wei, G (corresponding author), Chinese Acad Sci, Univ Chinese Acad Sci, Shanghai Inst Nutr & Hlth, Collaborat Innovat Ctr Genet & Dev Biol,CAS Key La, Shanghai, …	weigang@picb.ac.cn; bowen75@fudan.edu.cn								9	9											AUG 3	2023	24	8
J	Solomon, DA; Smikle, R; Reid, MJ; Mizielinska, S				Solomon, Daniel A.; Smikle, Rebekah; Reid, Matthew J.; Mizielinska, Sarah			Altered Phase Separation and Cellular Impact in C9orf72-Linked ALS/FTD	FRONTIERS IN CELLULAR NEUROSCIENCE				Review								Since the discovery of the C9orf72 repeat expansion mutation as causative for chromosome 9-linked amyotrophic lateral sclerosis (ALS) and frontotemporal dementia (FTD) in 2011, a multitude of cellular pathways have been implicated. However, evidence has also been accumulating for a key mechanism of cellular compartmentalization-phase separation. Liquid-liquid phase separation (LLPS) is fundamenta…	[Solomon, Daniel A.; Mizielinska, Sarah] Kings Coll London, UK Dementia Res Inst, London, England; [Solomon, Daniel A.; Smikle, Rebekah; Reid, Matthew J.; Mizielinska, Sarah] Kings Coll London, Maurice Wohl Clin Neurosci Inst, Inst Psychiat Psychol & Neurosci, Dept Basic & Clin Neurosci, London, England		Mizielinska, S (corresponding author), Kings Coll London, UK Dementia Res Inst, London, England.;Mizielinska, S (corresponding author), Kings Coll London, Maurice Wohl Clin Neurosci Inst, Inst Psychiat Psychol & Neurosci, Dept Basic & Clin Neurosci, London, England.	sarah.mizielinska@kcl.ac.uk								21	25											APR 21	2021	15
J	Hurtle, BT; Xie, LX; Donnelly, CJ				Hurtle, Bryan T.; Xie, Longxin; Donnelly, Christopher J.			Disrupting pathologic phase transitions in neurodegeneration	JOURNAL OF CLINICAL INVESTIGATION				Review								Solid-like protein deposits found in aged and diseased human brains have revealed a relationship between insoluble protein accumulations and the resulting deficits in neurologic function. Clinically diverse neurodegenerative diseases, including Alzheimer's disease, Parkinson's disease, frontotemporal lobar degeneration, and amyotrophic lateral sclerosis, exhibit unique and disease-specific bioche…	[Hurtle, Bryan T.; Donnelly, Christopher J.] Univ Pittsburgh, Grad Program, Ctr Neurosci, Pittsburgh, PA USA; [Hurtle, Bryan T.; Donnelly, Christopher J.] Univ Pittsburgh, Med Scientist Training Program, Pittsburgh, PA USA; [Hurtle, Bryan T.; Xie, Longxin; Donnelly, Christopher J.] Univ Pittsburgh, ALS Res, LiveLikeLou Ctr, Brain Inst, Pittsburgh, PA USA; [Hurtle, Bryan T.; Xie, Longxin; Donnelly…		Donnelly, CJ (corresponding author), Univ Pittsburgh, ALS Res, LiveLikeLou Ctr, Brain Inst, Pittsburgh, PA USA.;Donnelly, CJ (corresponding author), Biomed Sci Tower 3, 3501 Fifth Ave, 6th Floor, Roo, Pittsburgh, PA 15261 USA.	cjdon25@pitt.edu								10	11											JUL 3	2023	133	13
J	Mohanty, P; Rizuan, A; Kim, YC; Fawzi, NL; Mittal, J				Mohanty, Priyesh; Rizuan, Azamat; Kim, Young C.; Fawzi, Nicolas L.; Mittal, Jeetain			A complex network of interdomain interactions underlies the conformational ensemble of monomeric TDP-43 and modulates its phase behavior	PROTEIN SCIENCE				Article								TAR DNA-binding protein 43 (TDP-43) is a multidomain protein involved in the regulation of RNA metabolism, and its aggregates have been observed in neurodegenerative diseases, including amyotrophic lateral sclerosis (ALS) and frontotemporal dementia (FTD). Numerous studies indicate TDP-43 can undergo liquid-liquid phase separation (LLPS) in vitro and is a component of biological condensates. Homo…	[Mohanty, Priyesh; Rizuan, Azamat; Mittal, Jeetain] Texas A&M Univ, Artie McFerrin Dept Chem Engn, College Stn, TX 77843 USA; [Kim, Young C.] Naval Res Lab, Ctr Mat Phys & Technol, Washington, DC USA; [Fawzi, Nicolas L.] Dept Mol Biol Cell Biol & Biochem, Providence, RI USA; [Mittal, Jeetain] Texas A&M Univ, Dept Chem, College Stn, TX 77843 USA; [Mittal, Jeetain] Texas A&M Univ, Interdisciplinary…		Mittal, J (corresponding author), Texas A&M Univ, Artie McFerrin Dept Chem Engn, College Stn, TX 77843 USA.	jeetain@tamu.edu								6	6											FEB	2024	33	2
J	Lim, SM; Nahm, M; Kim, SH				Lim, Su Min; Nahm, Minyeop; Kim, Seung Hyun			Proteostasis and Ribostasis Impairment as Common Cell Death Mechanisms in Neurodegenerative Diseases	JOURNAL OF CLINICAL NEUROLOGY				Review								The cellular homeostasis of proteins (proteostasis) and RNA metabolism (ribostasis) are es-sential for maintaining both the structure and function of the brain. However, aging, cellular stress conditions, and genetic contributions cause disturbances in proteostasis and ribostasis that lead to protein misfolding, insoluble aggregate deposition, and abnormal ribonucleopro-tein granule dynamics. In …	[Lim, Su Min; Kim, Seung Hyun] Hanyang Univ, Coll Med, Cell Therapy Ctr, Seoul, South Korea; [Lim, Su Min; Kim, Seung Hyun] Hanyang Univ, Coll Med, Dept Neurol, Seoul, South Korea; [Nahm, Minyeop] Korea Brain Res Inst, Dementia Res Grp, Daegu, South Korea; [Kim, Seung Hyun] Hanyang Univ, Coll Med, Cell Therapy Ctr, 222 Wangsimni Ro, Seoul, South Korea; [Kim, Seung Hyun] Hanyang Univ, Coll Med, De…		Kim, SH (corresponding author), Hanyang Univ, Coll Med, Cell Therapy Ctr, 222 Wangsimni Ro, Seoul, South Korea.;Kim, SH (corresponding author), Hanyang Univ, Coll Med, Dept Neurol, 222 Wangsimni Ro, Seoul, South Korea.	kimsh1@hanyang.ac.kr								6	6											MAR	2023	19	2
J	Grese, ZR; Bastos, ACS; Mamede, LD; French, RL; Miller, TM; Ayala, YM				Grese, Zachary R.; Bastos, Alliny C. S.; Mamede, Lohany D.; French, Rachel L.; Miller, Timothy M.; Ayala, Yuna M.			Specific RNA interactions promote TDP-43 multivalent phase separation and maintain liquid properties	EMBO REPORTS				Article								TDP-43 is an RNA-binding protein that forms ribonucleoprotein condensates via liquid-liquid phase separation (LLPS) and regulates gene expression through specific RNA interactions. Loss of TDP-43 protein homeostasis and dysfunction are tied to neurodegenerative disorders, mainly amyotrophic lateral sclerosis (ALS) and frontotemporal dementia. Alterations of TDP-43 LLPS properties may be linked to…	[Grese, Zachary R.; Bastos, Alliny C. S.; Mamede, Lohany D.; French, Rachel L.; Ayala, Yuna M.] St Louis Univ, Edward Doisy Dept Biochem & Mol Biol, St Louis, MO 63103 USA; [Miller, Timothy M.] Washington Univ, Sch Med, Dept Neurol, St Louis, MO 63110 USA		Ayala, YM (corresponding author), St Louis Univ, Edward Doisy Dept Biochem & Mol Biol, St Louis, MO 63103 USA.	yuna.ayala@health.slu.edu								44	52											DEC 6	2021	22	12
J	Babinchak, WM; Surewicz, WK				Babinchak, W. Michael; Surewicz, Witold K.			Liquid-Liquid Phase Separation and Its Mechanistic Role in Pathological Protein Aggregation	JOURNAL OF MOLECULAR BIOLOGY				Review								Liquid-liquid phase separation (LLPS) of proteins underlies the formation of membrane-less organelles. While it has been recognized for some time that these organelles are of key importance for normal cellular functions, a growing number of recent observations indicate that LLPS may also play a role in disease. In particular, numerous proteins that form toxic aggregates in neurodegenerative disea…	[Babinchak, W. Michael; Surewicz, Witold K.] Case Western Reserve Univ, Dept Physiol & Biophys, Cleveland, OH 44106 USA		Surewicz, WK (corresponding author), Case Western Reserve Univ, Dept Physiol & Biophys, Cleveland, OH 44106 USA.	wks3@case.edu								161	174											MAR 27	2020	432	7
J	Song, JX				Song, Jianxing			Molecular mechanisms of phase separation and amyloidosis of ALS/FTD-linked FUS and TDP-43	AGING AND DISEASE				Review								FUS and TDP-43, two RNA -binding proteins from the heterogeneous nuclear ribonucleoprotein family, have gained significant attention in the field of neurodegenerative diseases due to their association with amyotrophic lateral sclerosis (ALS) and frontotemporal degeneration (FTD). They possess folded domains for binding ATP and various nucleic acids including DNA and RNA, as well as substantial in…	[Song, Jianxing] Natl Univ Singapore, Fac Sci, Dept Biol Sci, 10 Kent Ridge, Crescent, Singapore		Song, JX (corresponding author), Natl Univ Singapore, Fac Sci, Dept Biol Sci, 10 Kent Ridge, Crescent, Singapore.	dbssjx@nus.edu.sg								15	16											OCT	2024	15	5
J	Alberti, S; Mateju, D; Mediani, L; Carra, S				Alberti, Simon; Mateju, Daniel; Mediani, Laura; Carra, Serena			Granulostasis: Protein Quality Control of RNP Granules	FRONTIERS IN MOLECULAR NEUROSCIENCE				Review								Ribonucleoprotein (RNP) granules transport, store, or degrade messenger RNAs, thereby indirectly regulating protein synthesis. Normally, RNP granules are highly dynamic compartments. However, because of aging or severe environmental stress, RNP granules, in particular stress granules (SGs), convert into solid, aggregate-like inclusions. There is increasing evidence that such RNA-protein inclusion…	[Alberti, Simon; Mateju, Daniel] Max Planck Inst Mol Cell Biol & Genet, Alberti Lab, Dresden, Germany; [Mediani, Laura; Carra, Serena] Univ Modena & Reggio Emilia, Ctr Neuroscience & Nanotechnol, Dept Biomed Metab & Neural Sci, Modena, Italy		Alberti, S (corresponding author), Max Planck Inst Mol Cell Biol & Genet, Alberti Lab, Dresden, Germany.;Carra, S (corresponding author), Univ Modena & Reggio Emilia, Ctr Neuroscience & Nanotechnol, Dept Biomed Metab & Neural Sci, Modena, Italy.	alberti@mpi-cbg.de; serena.carra@unimore.it								100	117											MAR 27	2017	10
J	Bratek-Skicki, A; Van Nerom, M; Maes, D; Tompa, P				Bratek-Skicki, Anna; Van Nerom, Margot; Maes, Dominique; Tompa, Peter			Biological colloids: Unique properties of membraneless organelles in the cell	ADVANCES IN COLLOID AND INTERFACE SCIENCE				Article								Biomolecular condensates are membraneless, intracellular organelles that form via liquid-liquid phase separation (LLPS) and have the ability to concentrate a wide range of molecules in the cellular milieu. These organelles are highly dynamic and play pivotal roles in cellular organization and physiology. Many studies also link the for-mation and misregulation of condensates to diseases such as ne…	[Bratek-Skicki, Anna; Tompa, Peter] VIB, VUB Ctr Struct Biol, Flemish Inst Biotechnol, Brussels, Belgium; [Bratek-Skicki, Anna; Van Nerom, Margot; Maes, Dominique; Tompa, Peter] Vrije Univ Brussel, Struct Biol Brussels, Brussels, Belgium; [Tompa, Peter] Inst Enzymol, Res Ctr Nat Sci, Budapest, Hungary		Bratek-Skicki, A (corresponding author), VIB, VUB Ctr Struct Biol, Flemish Inst Biotechnol, Brussels, Belgium.	Anna.Bratek-Skicki@vub.be								9	9											DEC	2022	310
J	Murakami, K; Ono, K				Murakami, Kazuma; Ono, Kenjiro			Interactions of amyloid coaggregates with biomolecules and its relevance to neurodegeneration	FASEB JOURNAL				Review								The aggregation of amyloidogenic proteins is a pathological hallmark of various neurodegenerative diseases, including Alzheimer's disease, Parkinson's disease, and amyotrophic lateral sclerosis. In these diseases, oligomeric intermediates or toxic aggregates of amyloids cause neuronal damage and degeneration. Despite the substantial effort made over recent decades to implement therapeutic interve…	[Murakami, Kazuma] Kyoto Univ, Grad Sch Agr, Div Food Sci & Biotechnol, Kyoto, Japan; [Ono, Kenjiro] Kanazawa Univ, Grad Sch Med Sci, Dept Neurol, Kanazawa, Ishikawa, Japan		Murakami, K (corresponding author), Kyoto Univ, Grad Sch Agr, Div Food Sci & Biotechnol, Kyoto, Japan.;Ono, K (corresponding author), Kanazawa Univ, Grad Sch Med Sci, Dept Neurol, Kanazawa, Ishikawa, Japan.	murakami.kazuma.4v@kyoto-u.ac.jp; onoken@med.kanazawa-u.ac.jp								12	12											SEP	2022	36	9
J	Sawner, AS; Ray, S; Yadav, P; Mukherjee, S; Panigrahi, R; Poudyal, M; Patel, K; Ghosh, D; Kummerant, E; Kumar, A; Riek, R; Maji, SK				Sawner, Ajay Singh; Ray, Soumik; Yadav, Preeti; Mukherjee, Semanti; Panigrahi, Rajlaxmi; Poudyal, Manisha; Patel, Komal; Ghosh, Dhiman; Kummerant, Eric; Kumar, Ashutosh; Riek, Roland; Maji, Samir K.			Modulating α-Synuclein Liquid-Liquid Phase Separation	BIOCHEMISTRY				Article								Liquid-liquid phase separation (LLPS) is a crucial phenomenon for the formation of functional membraneless organelles. However, LLPS is also responsible for protein aggregation in various neurodegenerative diseases such as amyotrophic lateral sclerosis, Alzheimer's disease, and Parkinson's disease (PD). Recently, several reports, including ours, have shown that alpha-synuclein (alpha-Syn) undergo…	[Sawner, Ajay Singh; Ray, Soumik; Yadav, Preeti; Mukherjee, Semanti; Panigrahi, Rajlaxmi; Poudyal, Manisha; Patel, Komal; Kumar, Ashutosh; Maji, Samir K.] Indian Inst Technol, Dept Biosci & Bioengn, Mumbai 400076, Maharashtra, India; [Ghosh, Dhiman; Kummerant, Eric; Riek, Roland] Swiss Fed Inst Technol, Dept Chem & Appl Biosci, CH-8093 Zurich, Switzerland		Maji, SK (corresponding author), Indian Inst Technol, Dept Biosci & Bioengn, Mumbai 400076, Maharashtra, India.	samirmaji@iitb.ac.in								81	85											DEC 7	2021	60	48
J	Mandrioli, J; Mediani, L; Alberti, S; Carra, S				Mandrioli, Jessica; Mediani, Laura; Alberti, Simon; Carra, Serena			ALS and FTD: Where RNA metabolism meets protein quality control	SEMINARS IN CELL & DEVELOPMENTAL BIOLOGY				Review								Recent genetic and biochemical evidence has improved our understanding of the pathomechanisms that lead to amyotrophic lateral sclerosis (ALS) and frontotemporal dementia (FTD), two devastating neurodegenerative diseases with overlapping symptoms and causes. Impaired RNA metabolism, enhanced aggregation of protein-RNA complexes, aberrant formation of ribonucleoprotein (RNP) granules and dysfuncti…	[Mandrioli, Jessica] Azienda Osped Univ Modena, St Agostino Estense Hosp, Dept Neurosci, Modena, Italy; [Mediani, Laura; Carra, Serena] Univ Modena & Reggio Emilia, Dept Biomed Metab & Neural Sci, Ctr Neurosci & Nanotechnol, Giuseppe Campi 287, I-41125 Modena, Italy; [Alberti, Simon] Max Planck Inst Mol Cell Biol & Genet, D-01307 Dresden, Germany; [Alberti, Simon] Tech Univ Dresden, CMCB, Biotech…		Carra, S (corresponding author), Univ Modena & Reggio Emilia, Dept Biomed Metab & Neural Sci, Ctr Neurosci & Nanotechnol, Giuseppe Campi 287, I-41125 Modena, Italy.;Alberti, S (corresponding author), Max Planck Inst Mol Cell Biol & Genet, D-01307 Dresden, Germany.	alberti@mpi-cbg.de; serena.carra@unimore.it								41	45											MAR	2020	99
J	Hayes, LR; Kalab, P				Hayes, Lindsey R.; Kalab, Petr			Emerging Therapies and Novel Targets for TDP-43 Proteinopathy in ALS/FTD	NEUROTHERAPEUTICS				Review								Nuclear clearance and cytoplasmic mislocalization of the essential RNA binding protein, TDP-43, is a pathologic hallmark of amyotrophic lateral sclerosis, frontotemporal dementia, and related neurodegenerative disorders collectively termed TDP-43 proteinopathies. TDP-43 mislocalization causes neurodegeneration through both loss and gain of function mechanisms. Loss of TDP-43 nuclear RNA processin…	[Hayes, Lindsey R.] Johns Hopkins Sch Med, Dept Neurol, Baltimore, MD 21205 USA; [Kalab, Petr] Johns Hopkins Univ, Whiting Sch Engn, Baltimore, MD USA		Hayes, LR (corresponding author), Johns Hopkins Sch Med, Dept Neurol, Baltimore, MD 21205 USA.	lhayes@jhmi.edu								24	26											JUL	2022	19	4
J	Ismail, H; Liu, X; Yang, FR; Li, JY; Zahid, A; Dou, Z; Liu, X; Yao, XB				Ismail, Hazrat; Liu, Xu; Yang, Fengrui; Li, Junying; Zahid, Ayesha; Dou, Zhen; Liu, Xing; Yao, Xuebiao			Mechanisms and regulation underlying membraneless organelle plasticity control	JOURNAL OF MOLECULAR CELL BIOLOGY				Review								Evolution has enabled living cells to adopt their structural and functional complexity by organizing intricate cellular compartments, such as membrane-bound and membraneless organelles (MLOs), for spatiotemporal catalysis of physiochemical reactions essential for cell plasticity control. Emerging evidence and view support the notion that MLOs are built by multivalent interactions of biomolecules …	[Ismail, Hazrat; Liu, Xu; Yang, Fengrui; Li, Junying; Zahid, Ayesha; Dou, Zhen; Liu, Xing; Yao, Xuebiao] Univ Sci & Technol China, MOE Key Lab Membraneless Organelles & Cellular Dy, Hefei 230027, Peoples R China; [Ismail, Hazrat; Liu, Xu; Yang, Fengrui; Li, Junying; Zahid, Ayesha; Dou, Zhen; Liu, Xing; Yao, Xuebiao] Univ Sci & Technol China, CAS Ctr Excellence Mol Cell Sci, Hefei Natl Lab Phys Sc…		Liu, X; Yao, XB (corresponding author), Univ Sci & Technol China, MOE Key Lab Membraneless Organelles & Cellular Dy, Hefei 230027, Peoples R China.;Liu, X; Yao, XB (corresponding author), Univ Sci & Technol China, CAS Ctr Excellence Mol Cell Sci, Hefei Natl Lab Phys Sci Microscale, Hefei 230027, Peoples R China.;Liu, X; Yao, XB (corresponding author), Anhui Key Lab Cellular Dynam & Chem Biol, Hef…	xing1017@ustc.edu.cn; yaoxb@ustc.edu.cn								20	21											APR	2021	13	4
J	Lillebostad, PAG; Raasakka, A; Hjellbrekke, SJ; Patil, S; Rostbo, T; Hollås, H; Sakya, SA; Szigetvari, PD; Vedeler, A; Kursula, P				Lillebostad, Peder A. G.; Raasakka, Arne; Hjellbrekke, Silje J.; Patil, Sudarshan; Rostbo, Trude; Hollas, Hanne; Sakya, Siri A.; Szigetvari, Peter D.; Vedeler, Anni; Kursula, Petri			Structure of the ALS Mutation Target Annexin A11 Reveals a Stabilising N-Terminal Segment	BIOMOLECULES				Article								The functions of the annexin family of proteins involve binding to Ca2+, lipid membranes, other proteins, and RNA, and the annexins share a common folded core structure at the C terminus. Annexin A11 (AnxA11) has a long N-terminal region, which is predicted to be disordered, binds RNA, and forms membraneless organelles involved in neuronal transport. Mutations in AnxA11 have been linked to amyotr…	[Lillebostad, Peder A. G.; Raasakka, Arne; Hjellbrekke, Silje J.; Patil, Sudarshan; Rostbo, Trude; Hollas, Hanne; Sakya, Siri A.; Szigetvari, Peter D.; Vedeler, Anni; Kursula, Petri] Univ Bergen, Dept Biomed, Jonas Lies Vei 91, N-5009 Bergen, Norway; [Kursula, Petri] Univ Oulu, Fac Biochem & Mol Med, Aapistie 7, Oulu 90220, Finland; [Kursula, Petri] Univ Oulu, Bioctr Oulu, Aapistie 7, Oulu 90220,…		Vedeler, A; Kursula, P (corresponding author), Univ Bergen, Dept Biomed, Jonas Lies Vei 91, N-5009 Bergen, Norway.;Kursula, P (corresponding author), Univ Oulu, Fac Biochem & Mol Med, Aapistie 7, Oulu 90220, Finland.;Kursula, P (corresponding author), Univ Oulu, Bioctr Oulu, Aapistie 7, Oulu 90220, Finland.	plillebostad@gmail.com; arne.raasakka@uib.no; silje_johj@hotmail.com; sudarshan.patil@uib.no; trude.kr@gmail.com; hanhol1404@gmail.com; siriasakya@gmail.com; peter.szigetvari@uib.no; anni.vedeler@uib.no; petri.kursula@uib.no								8	8											APR	2020	10	4
J	Baradaran-Heravi, Y; Van Broeckhoven, C; van der Zee, J				Baradaran-Heravi, Yalda; Van Broeckhoven, Christine; van der Zee, Julie			Stress granule mediated protein aggregation and underlying gene defects in the FTD-ALS spectrum	NEUROBIOLOGY OF DISEASE				Review								Stress granules (SGs) are dynamic membraneless compartments composed out of RNA-binding proteins (RBPs) and RNA molecules that assemble temporarily to allow the cell to cope with cellular stress by stalling mRNA translation and moving synthesis towards cytoprotective proteins. Aberrant SGs have become prime suspects in the nucleation of toxic protein aggregation in frontotemporal dementia (FTD) a…	[Baradaran-Heravi, Yalda; Van Broeckhoven, Christine; van der Zee, Julie] VIB, Ctr Mol Neurol, Neurodegenerat Brain Dis Grp, Antwerp, Belgium; [Baradaran-Heravi, Yalda; Van Broeckhoven, Christine; van der Zee, Julie] Univ Antwerp, Inst Born Bunge, Lab Neurogenet, Antwerp, Belgium		Van Broeckhoven, C; van der Zee, J (corresponding author), Univ Antwerp CDE, VIB Ctr Mol Neurol, Neurodegenerat Brain Dis Grp, Univ Pl 1, B-2610 Antwerp, Belgium.	christine.vanbroeckhoven@uantwerpen.vib.be; julie.vanderzee@uantwerpen.vib.be								101	108											FEB	2020	134
J	Bennett, CL; Dastidar, S; Arnold, FJ; McKinstry, SU; Stockford, C; Freibaum, BD; Sopher, BL; Wu, ML; Seidner, G; Joiner, W; Taylor, JP; West, RJH; La Spada, AR				Bennett, Craig L.; Dastidar, Somasish; Arnold, Frederick J.; McKinstry, Spencer U.; Stockford, Cameron; Freibaum, Brian D.; Sopher, Bryce L.; Wu, Meilin; Seidner, Glen; Joiner, William; Taylor, J. Paul; West, Ryan J. H.; La Spada, Albert R.			Senataxin helicase, the causal gene defect in ALS4, is a significant modifier of C9orf72 ALS G4C2 and arginine-containing dipeptide repeat toxicity	ACTA NEUROPATHOLOGICA COMMUNICATIONS				Article								Identifying genetic modifiers of familial amyotrophic lateral sclerosis (ALS) may reveal targets for therapeutic modulation with potential application to sporadic ALS. GGGGCC (G4C2) repeat expansions in the C9orf72 gene underlie the most common form of familial ALS, and generate toxic arginine-containing dipeptide repeats (DPRs), which interfere with membraneless organelles, such as the nucleolus…	[Bennett, Craig L.; Arnold, Frederick J.; Stockford, Cameron; La Spada, Albert R.] Univ Calif Irvine, Sch Med, UCI Ctr Neurotherapeut, Dept Pathol, Irvine, CA 92697 USA; [Bennett, Craig L.; Arnold, Frederick J.; Stockford, Cameron; La Spada, Albert R.] Univ Calif Irvine, UCI Ctr Neurotherapeut, Sch Med, Dept Lab Med, Irvine, CA 92697 USA; [Bennett, Craig L.; Arnold, Frederick J.; Stockford, Camer…		La Spada, AR (corresponding author), Univ Calif Irvine, Sch Med, UCI Ctr Neurotherapeut, Dept Pathol, Irvine, CA 92697 USA.;La Spada, AR (corresponding author), Univ Calif Irvine, UCI Ctr Neurotherapeut, Sch Med, Dept Lab Med, Irvine, CA 92697 USA.;La Spada, AR (corresponding author), Univ Calif Irvine, Sch Med, UCI Ctr Neurotherapeut, Dept Neurol, Irvine, CA 92697 USA.;La Spada, AR (correspondin…	r.j.west@sheffield.ac.uk; alaspada@uci.edu								3	3											OCT 17	2023	11	1
J	Hervás, R; Oroz, J				Hervas, Ruben; Oroz, Javier			Mechanistic Insights into the Role of Molecular Chaperones in Protein Misfolding Diseases: From Molecular Recognition to Amyloid Disassembly	INTERNATIONAL JOURNAL OF MOLECULAR SCIENCES				Review								Age-dependent alterations in the proteostasis network are crucial in the progress of prevalent neurodegenerative diseases, such as Alzheimer's, Parkinson's, or amyotrophic lateral sclerosis, which are characterized by the presence of insoluble protein deposits in degenerating neurons. Because molecular chaperones deter misfolded protein aggregation, regulate functional phase separation, and even …	[Hervas, Ruben] Stowers Inst Med Res, Kansas City, MO 64110 USA; [Oroz, Javier] Spanish Natl Res Council IQFR CSIC, Rocasolano Inst Phys Chem, Serrano 119, E-28006 Madrid, Spain		Oroz, J (corresponding author), Spanish Natl Res Council IQFR CSIC, Rocasolano Inst Phys Chem, Serrano 119, E-28006 Madrid, Spain.	ruh@stowers.org; joroz@iqfr.csic.es								23	23											DEC	2020	21	23
J	Chen, C; Ding, XF; Akram, N; Xue, S; Luo, SZ				Chen, Chen; Ding, Xiufang; Akram, Nimrah; Xue, Song; Luo, Shi-Zhong			Fused in Sarcoma: Properties, Self-Assembly and Correlation with Neurodegenerative Diseases	MOLECULES				Review								Fused in sarcoma (FUS) is a DNA/RNA binding protein that is involved in RNA metabolism and DNA repair. Numerous reports have demonstrated by pathological and genetic analysis that FUS is associated with a variety of neurodegenerative diseases, including amyotrophic lateral sclerosis (ALS), frontotemporal lobar degeneration (FTLD), and polyglutamine diseases. Traditionally, the fibrillar aggregati…	[Chen, Chen; Ding, Xiufang; Akram, Nimrah; Xue, Song; Luo, Shi-Zhong] Beijing Univ Chem Technol, Beijing Key Lab Bioproc, Coll Life Sci & Technol, Beijing 100029, Peoples R China		Xue, S; Luo, SZ (corresponding author), Beijing Univ Chem Technol, Beijing Key Lab Bioproc, Coll Life Sci & Technol, Beijing 100029, Peoples R China.	2017201117@mail.buct.edu.cn; 13552909516@163.com; nimrahchaudhry@outlook.com; xues@mail.buct.edu.cn; luosz@mail.buct.edu.cn								53	56											APR 2	2019	24	8
J	Riemenschneider, H; Simonetti, F; Sheth, U; Katona, E; Roth, S; Hutten, S; Farny, D; Michaelsen, M; Nuscher, B; Schmidt, MK; Flatley, A; Schepers, A; da Silva, LAG; Zhou, QH; Klopstock, T; Liesz, A; Arzberger, T; Herms, J; Feederle, R; Gendron, TF; Dormann, D; Edbauer, D				Riemenschneider, Henrick; Simonetti, Francesca; Sheth, Udit; Katona, Eszter; Roth, Stefan; Hutten, Saskia; Farny, Daniel; Michaelsen, Meike; Nuscher, Brigitte; Schmidt, Michael K.; Flatley, Andrew; Schepers, Aloys; da Silva, Lara Gruijs A.; Zhou, Qihui; Klopstock, Thomas; Liesz, Arthur; Arzberger, Thomas; Herms, Jochen; Feederle, Regina; Gendron, Tania F.; Dormann, Dorothee; Edbauer, Dieter			Targeting the glycine-rich domain of TDP-43 with antibodies prevents its aggregation in vitro and reduces neurofilament levels in vivo	ACTA NEUROPATHOLOGICA COMMUNICATIONS				Article								Cytoplasmic aggregation and concomitant nuclear clearance of the RNA-binding protein TDP-43 are found in similar to 90% of cases of amyotrophic lateral sclerosis and similar to 45% of patients living with frontotemporal lobar degeneration, but no disease-modifying therapy is available. Antibody therapy targeting other aggregating proteins associated with neurodegenerative disorders has shown bene…	[Riemenschneider, Henrick; Simonetti, Francesca; Katona, Eszter; Farny, Daniel; Michaelsen, Meike; Zhou, Qihui; Klopstock, Thomas; Arzberger, Thomas; Herms, Jochen; Feederle, Regina; Edbauer, Dieter] German Ctr Neurodegenerat Dis DZNE, Feodor Lynen Str 17, D-81377 Munich, Germany; [Riemenschneider, Henrick; Klopstock, Thomas; Liesz, Arthur; Herms, Jochen; Feederle, Regina; Edbauer, Dieter] Munich…		Edbauer, D (corresponding author), German Ctr Neurodegenerat Dis DZNE, Feodor Lynen Str 17, D-81377 Munich, Germany.;Edbauer, D (corresponding author), Munich Cluster Syst Neurol SyNergy, Feodor Lynen Str 17, D-81377 Munich, Germany.;Edbauer, D (corresponding author), Ludwig Maximilians Univ LMU Munich, Grad Sch Syst Neurosci GSN, D-81377 Munich, Germany.	dieter.edbauer@dzne.de								10	10											JUL 11	2023	11	1
J	Li, HR; Chen, TC; Hsiao, CL; Shi, L; Chou, CY; Huang, JR				Li, Hao-Ru; Chen, Tsai-Chen; Hsiao, Chih-Lun; Shi, Lin; Chou, Chi-Yuan; Huang, Jie-rong			The physical forces mediating self-association and phase-separation in the C-terminal domain of TDP-43	BIOCHIMICA ET BIOPHYSICA ACTA-PROTEINS AND PROTEOMICS				Article								The TAR DNA-binding protein of 43 kDa (TDP-43) has been identified as the main component of amyotrophic lateral sclerosis (ALS) cytoplasmic inclusions. The link between this proteinopathy and TDP-43's intrinsically disordered C-terminal domain is well known, but recently also, this domain has been shown to be involved in the formation of the membraneless organelles that mediate TDP-43's functions…	[Li, Hao-Ru; Chen, Tsai-Chen; Hsiao, Chih-Lun; Huang, Jie-rong] Natl Yang Ming Univ, Inst Biochem & Mol Biol, 155 Sect 2,Li Nong St, Taipei, Taiwan; [Shi, Lin; Chou, Chi-Yuan] Natl Yang Ming Univ, Dept Life Sci, 155 Sect 2,Li Nong St, Taipei, Taiwan; [Shi, Lin; Chou, Chi-Yuan] Natl Yang Ming Univ, Inst Genome Sci, 155 Sect 2,Li Nong St, Taipei, Taiwan; [Huang, Jie-rong] Natl Yang Ming Univ, Inst …		Huang, JR (corresponding author), Natl Yang Ming Univ, Inst Biochem & Mol Biol, 155 Sect 2,Li Nong St, Taipei, Taiwan.	jierongh@ym.edu.tw								87	97											FEB	2018	1866	2
J	Eck, RJ; Kraemer, BC; Liachko, NF				Eck, Randall J.; Kraemer, Brian C.; Liachko, Nicole F.			Regulation of TDP-43 phosphorylation in aging and disease	GEROSCIENCE				Article								Insoluble inclusions of phosphorylated TDP-43 occur in disease-affected neurons of most patients with amyotrophic lateral sclerosis (ALS) and about half of patients with frontotemporal lobar degeneration (FTLD-TDP). Phosphorylated TDP-43 potentiates a number of neurotoxic effects including reduced liquid-liquid phase separation dynamicity, changes in splicing, cytoplasmic mislocalization, and agg…	[Eck, Randall J.; Kraemer, Brian C.] Univ Washington, Neurosci Grad Program, Seattle, WA 98195 USA; [Eck, Randall J.; Kraemer, Brian C.; Liachko, Nicole F.] Seattle Vet Affairs Puget Sound Hlth Care Syst, Geriatr Res Educ & Clin Ctr, 1660 South Columbian Way, Seattle, WA 98108 USA; [Kraemer, Brian C.; Liachko, Nicole F.] Univ Washington, Dept Med, Div Gerontol & Geriatr Med, Seattle, WA 98104 USA…		Liachko, NF (corresponding author), Seattle Vet Affairs Puget Sound Hlth Care Syst, Geriatr Res Educ & Clin Ctr, 1660 South Columbian Way, Seattle, WA 98108 USA.	nliachko@uw.edu								44	47											AUG	2021	43	4
J	Mackenzie, IR; Nicholson, AM; Sarkar, M; Messing, J; Purice, MD; Pottier, C; Annu, K; Baker, M; Perkerson, RB; Kurti, A; Matchett, BJ; Mittag, T; Temirov, J; Hsiung, GYR; Krieger, C; Murray, ME; Kato, M; Fryer, JD; Petrucelli, L; Zinman, L; Weintraub, S; Mesulam, M; Keith, J; Zivkovic, SA; Hirsch-Reinshagen, V; Roos, RP; Züchner, S; Graff-Radford, NR; Petersen, RC; Caselli, RJ; Wszolek, ZK; Finge…				Mackenzie, Ian R.; Nicholson, Alexandra M.; Sarkar, Mohona; Messing, James; Purice, Maria D.; Pottier, Cyril; Annu, Kavya; Baker, Matt; Perkerson, Ralph B.; Kurti, Aishe; Matchett, Billie J.; Mittag, Tanja; Temirov, Jamshid; Hsiung, Ging-Yuek R.; Krieger, Charles; Murray, Melissa E.; Kato, Masato; Fryer, John D.; Petrucelli, Leonard; Zinman, Lorne; Weintraub, Sandra; Mesulam, Marsel; Keith, Julia…			TIA1 Mutations in Amyotrophic Lateral Sclerosis and Frontotemporal Dementia Promote Phase Separation and Alter Stress Granule Dynamics	NEURON				Article								Amyotrophic lateral sclerosis (ALS) and frontotemporal dementia (FTD) are age-related neurodegenerative disorders with shared genetic etiologies and overlapping clinical and pathological features. Here we studied a novel ALS/FTD family and identified the P362L mutation in the low-complexity domain (LCD) of T cell-restricted intracellular antigen-1 (TIA1). Subsequent genetic association analyses s…	[Mackenzie, Ian R.; Hirsch-Reinshagen, Veronica] Vancouver Coastal Hlth, Dept Pathol & Lab Med, Vancouver, BC V6T 2B5, Canada; [Mackenzie, Ian R.; Hsiung, Ging-Yuek R.; Krieger, Charles; Hirsch-Reinshagen, Veronica; Stewart, Heather] Univ British Columbia, Vancouver, BC V6T 2B5, Canada; [Nicholson, Alexandra M.; Pottier, Cyril; Baker, Matt; Perkerson, Ralph B.; Kurti, Aishe; Matchett, Billie J.; …		Rademakers, R (corresponding author), Mayo Clin Jacksonville, Dept Neurosci, 4500 San Pablo Rd, Jacksonville, FL 32224 USA.;Taylor, JP (corresponding author), St Jude Childrens Res Hosp, Dept Cell & Mol Biol, 332 N Lauderdale St, Memphis, TN 38105 USA.;Taylor, JP (corresponding author), Howard Hughes Med Inst, Chevy Chase, MD 20815 USA.	jpaul.taylor@stjude.org; rademakers.rosa@mayo.edu								441	499											AUG 16	2017	95	4
J	Kumar, MS; Stallworth, KM; Murthy, AC; Lim, SM; Li, N; Jain, A; Munro, JB; Fawzi, NL; Lagier-Tourenne, C; Bosco, DA				Kumar, Meenakshi Sundaram; Stallworth, Karly M.; Murthy, Anastasia C.; Lim, Su Min; Li, Nan; Jain, Aastha; Munro, James B.; Fawzi, Nicolas L.; Lagier-Tourenne, Clotilde; Bosco, Daryl A.			Interactions between FUS and the C-terminal Domain of Nup62 are Sufficient for their Co-phase Separation into Amorphous Assemblies	JOURNAL OF MOLECULAR BIOLOGY				Article								Deficient nucleocytoplasmic transport is emerging as a pathogenic feature of amyotrophic lateral sclerosis (ALS) and frontotemporal dementia (FTD), including in ALS caused by mutations in Fused in Sarcoma (FUS). Recently, both wild-type and ALS-linked mutant FUS were shown to directly interact with the phenylalanine-glycine (FG)-rich nucleoporin 62 (Nup62) protein, where FUS WT/ Nup62 interaction…	[Kumar, Meenakshi Sundaram; Stallworth, Karly M.; Bosco, Daryl A.] Univ Massachusetts, Dept Neurol, Chan Med Sch, Worcester, MA 01605 USA; [Kumar, Meenakshi Sundaram] Univ Massachusetts, Morningside Grad Sch Biomed Sci, Biochem & Mol Biotechnol Program, Chan Med Sch, Worcester, MA 01605 USA; [Murthy, Anastasia C.; Fawzi, Nicolas L.] Brown Univ, Cell Biol & Biochem, Dept Mol Biol, Providence, RI U…		Bosco, DA (corresponding author), Univ Massachusetts, Dept Neurol, Chan Med Sch, Worcester, MA 01605 USA.	Daryl.Bosco@umassmed.edu								3	3											MAR 15	2023	435	6
J	Conicella, AE; Dignon, GL; Zerze, GH; Schmidt, HB; D'Ordine, AM; Kim, YC; Rohatgi, R; Ayala, YM; Mittal, J; Fawzi, NL				Conicella, Alexander E.; Dignon, Gregory L.; Zerze, Gul H.; Schmidt, Hermann Broder; D'Ordine, Alexandra M.; Kim, Young C.; Rohatgi, Rajat; Ayala, Yuna M.; Mittal, Jeetain; Fawzi, Nicolas L.			TDP-43 α-helical structure tunes liquid-liquid phase separation and function	PROCEEDINGS OF THE NATIONAL ACADEMY OF SCIENCES OF THE UNITED STATES OF AMERICA				Article								Liquid-liquid phase separation (LLPS) is involved in the formation of membraneless organelles (MLOs) associated with RNA processing. The RNA-binding protein TDP-43 is present in several MLOs, undergoes LLPS, and has been linked to the pathogenesis of amyotrophic lateral sclerosis (ALS). While some ALS-associated mutations in TDP-43 disrupt self-interaction and function, here we show that designed…	[Conicella, Alexander E.; Fawzi, Nicolas L.] Brown Univ, Dept Mol Pharmacol Physiol & Biotechnol, Providence, RI 02912 USA; [Conicella, Alexander E.; D'Ordine, Alexandra M.] Brown Univ, Grad Program Mol Biol Cell Biol & Biochem, Providence, RI 02912 USA; [Conicella, Alexander E.] Univ Toronto, Dept Chem, 100 Coll St, Toronto, ON M5S 1A8, Canada; [Dignon, Gregory L.; Zerze, Gul H.; Mittal, Jeetain…		Fawzi, NL (corresponding author), Brown Univ, Dept Mol Pharmacol Physiol & Biotechnol, Providence, RI 02912 USA.;Mittal, J (corresponding author), Lehigh Univ, Dept Chem & Biomol Engn, Bethlehem, PA 18015 USA.	jeetain@lehigh.edu; nicolas_fawzi@brown.edu								222	243											MAR 17	2020	117	11
J	Morelli, C; Faltova, L; Palmiero, UC; Makasewicz, K; Papp, M; Jacquat, RPB; Pinotsi, D; Arosio, P				Morelli, Chiara; Faltova, Lenka; Palmiero, Umberto Capasso; Makasewicz, Katarzyna; Papp, Marcell; Jacquat, Raphael P. B.; Pinotsi, Dorothea; Arosio, Paolo			RNA modulates hnRNPA1A amyloid formation mediated by biomolecular condensates	NATURE CHEMISTRY				Article								Several RNA binding proteins involved in membraneless organelles can form pathological amyloids associated with neurodegenerative diseases, but the mechanisms of how this aggregation is modulated remain elusive. Here we investigate how heterotypic protein-RNA interactions modulate the condensation and the liquid to amyloid transition of hnRNPA1A, a protein involved in amyothropic lateral sclerosi…	[Morelli, Chiara; Faltova, Lenka; Palmiero, Umberto Capasso; Makasewicz, Katarzyna; Papp, Marcell; Jacquat, Raphael P. B.; Arosio, Paolo] Inst Chem & Bioengn, Dept Chem & Appl Biosci, ETH Zurich, Zurich, Switzerland; [Pinotsi, Dorothea] Sci Ctr Opt & Electron Microscopy, ETH Zurich, Zurich, Switzerland		Arosio, P (corresponding author), Inst Chem & Bioengn, Dept Chem & Appl Biosci, ETH Zurich, Zurich, Switzerland.	paolo.arosio@chem.ethz.ch								4	4											JUL	2024	16	7
J	Monette, A; Mouland, AJ				Monette, Anne; Mouland, Andrew J.			Zinc and Copper Ions Differentially Regulate Prion-Like Phase Separation Dynamics of Pan-Virus Nucleocapsid Biomolecular Condensates	VIRUSES-BASEL				Article								Liquid-liquid phase separation (LLPS) is a rapidly growing research focus due to numerous demonstrations that many cellular proteins phase-separate to form biomolecular condensates (BMCs) that nucleate membraneless organelles (MLOs). A growing repertoire of mechanisms supporting BMC formation, composition, dynamics, and functions are becoming elucidated. BMCs are now appreciated as required for s…	[Monette, Anne; Mouland, Andrew J.] Jewish Gen Hosp, Lady Davis Inst, Montreal, PQ H3T 1E2, Canada; [Mouland, Andrew J.] McGill Univ, Dept Med, Montreal, PQ H4A 3J1, Canada		Monette, A; Mouland, AJ (corresponding author), Jewish Gen Hosp, Lady Davis Inst, Montreal, PQ H3T 1E2, Canada.;Mouland, AJ (corresponding author), McGill Univ, Dept Med, Montreal, PQ H4A 3J1, Canada.	anne.monette@mail.mcgill.ca; andrew.mouland@mcgill.ca								32	36											OCT	2020	12	10
J	Yamanaka, Y; Miyagi, T; Harada, Y; Kuroda, M; Kanekura, K				Yamanaka, Yoshiaki; Miyagi, Tamami; Harada, Yuichiro; Kuroda, Masahiko; Kanekura, Kohsuke			Establishment of chemically oligomerizable TAR DNA-binding protein-43 which mimics amyotrophic lateral sclerosis pathology in mammalian cells	LABORATORY INVESTIGATION				Article								One of the pathological hallmarks of amyotrophic lateral sclerosis (ALS) is mislocalized, cytosolic aggregation of TAR DNA-Binding Protein-43 (TDP-43). Not only TDP-43 per se is a causative gene of ALS but also mislocalization and aggregation of TDP-43 seems to be a common pathological change in both sporadic and familial ALS. The mechanism how nuclear TDP-43 transforms into cytosolic aggregates …	[Yamanaka, Yoshiaki; Miyagi, Tamami; Harada, Yuichiro; Kuroda, Masahiko; Kanekura, Kohsuke] Tokyo Med Univ, Dept Mol Pathol, Shinjuku Ku, 6-1-1 Shinjuku, Tokyo 1608402, Japan		Kuroda, M; Kanekura, K (corresponding author), Tokyo Med Univ, Dept Mol Pathol, Shinjuku Ku, 6-1-1 Shinjuku, Tokyo 1608402, Japan.	kuroda@tokyo-med.ac.jp; kanekura@tokyo-med.ac.jp								4	7											OCT	2021	101	10
J	Conraux, L; Pech, C; Guerraoui, H; Loyaux, D; Ferrara, P; Guillemot, JC; Meininger, V; Pradat, PF; Salachas, F; Bruneteau, G; Le Forestier, N; Lacomblez, L				Conraux, Laurence; Pech, Catherine; Guerraoui, Halim; Loyaux, Denis; Ferrara, Pascual; Guillemot, Jean-Claude; Meininger, Vincent; Pradat, Pierre-Francois; Salachas, Francois; Bruneteau, Gaelle; Le Forestier, Nadine; Lacomblez, Lucette			Plasma Peptide Biomarker Discovery for Amyotrophic Lateral Sclerosis by MALDI -TOF Mass Spectrometry Profiling	PLOS ONE				Article								The diagnostic of Amyotrophic lateral sclerosis (ALS) remains based on clinical and neurophysiological observations. The actual delay between the onset of the symptoms and diagnosis is about 1 year, preventing early inclusion of patients into clinical trials and early care of the disease. Therefore, finding biomarkers with high sensitivity and specificity remains urgent. In our study, we looked f…	[Conraux, Laurence; Pech, Catherine; Guerraoui, Halim; Loyaux, Denis; Ferrara, Pascual; Guillemot, Jean-Claude] Sanofi, Exploratory Unit, Toulouse, France; [Meininger, Vincent; Pradat, Pierre-Francois; Salachas, Francois; Bruneteau, Gaelle; Le Forestier, Nadine; Lacomblez, Lucette] UPMC, AP HP, La Salpetriere Hosp, Ctr Referent Malad Rares, Paris, France		Conraux, L (corresponding author), Sanofi, Exploratory Unit, Toulouse, France.	Laurence.conraux@sanofi.com								16	16											NOV 5	2013	8	11
J	Ahmad, A; Uversky, VN; Khan, RH				Ahmad, Azeem; Uversky, Vladimir N.; Khan, Rizwan Hasan			Aberrant liquid-liquid phase separation and amyloid aggregation of proteins related to neurodegenerative diseases	INTERNATIONAL JOURNAL OF BIOLOGICAL MACROMOLECULES				Review								Recent evidence has shown that the processes of liquid-liquid phase separation (LLPS) or liquid-liquid phase transitions (LLPTs) are a crucial and prevalent phenomenon that underlies the biogenesis of numerous membrane-less organelles (MLOs) and biomolecular condensates within the cells. Findings show that processes associated with LLPS play an essential role in physiology and disease. In this re…	[Ahmad, Azeem; Khan, Rizwan Hasan] Aligarh Muslim Univ, Interdisciplinary Biotechnol Unit, Aligarh 202002, UP, India; [Uversky, Vladimir N.] Univ S Florida, Byrd Alzheimers Res Inst, Morsani Coll Med, Dept Mol Med, Tampa, FL 33612 USA; [Uversky, Vladimir N.] Moscow Inst Phys & Technol, Res Ctr Mol Mech Aging & Age Related Dis, Inst Pereulok 9, Dolgoprudnyi 141700, Russia		Khan, RH (corresponding author), Aligarh Muslim Univ, Interdisciplinary Biotechnol Unit, Aligarh 202002, UP, India.	vuversky@usf.edu; rizwanhkhan1@gmail.com								22	25											NOV 1	2022	220
J	Linsenmeier, M; Faltova, L; Morelli, C; Palmiero, UC; Seiffert, C; Küffner, AM; Pinotsi, D; Zhou, JT; Mezzenga, R; Arosio, P				Linsenmeier, Miriam; Faltova, Lenka; Morelli, Chiara; Palmiero, Umberto Capasso; Seiffert, Charlotte; Kuffner, Andreas M.; Pinotsi, Dorothea; Zhou, Jiangtao; Mezzenga, Raffaele; Arosio, Paolo			The interface of condensates of the hnRNPA1 low-complexity domain promotes formation of amyloid fibrils	NATURE CHEMISTRY				Article								The maturation of liquid-like protein condensates into amyloid fibrils has been associated with several neurodegenerative diseases. However, the molecular mechanisms underlying this liquid-to-solid transition have remained largely unclear. Here we analyse the amyloid formation mediated by condensation of the low-complexity domain of hnRNPA1, a protein involved in amyotrophic lateral sclerosis. We…	[Linsenmeier, Miriam; Faltova, Lenka; Morelli, Chiara; Palmiero, Umberto Capasso; Seiffert, Charlotte; Kuffner, Andreas M.; Arosio, Paolo] Swiss Fed Inst Technol, Inst Chem & Bioengn, Dept Chem & Appl Sci, Zurich, Switzerland; [Pinotsi, Dorothea] Swiss Fed Inst Technol, Sci Ctr Opt & Electron Microscopy, Zurich, Switzerland; [Zhou, Jiangtao; Mezzenga, Raffaele] Swiss Fed Inst Technol, Inst Food N…		Arosio, P (corresponding author), Swiss Fed Inst Technol, Inst Chem & Bioengn, Dept Chem & Appl Sci, Zurich, Switzerland.;Arosio, P (corresponding author), Swiss Fed Inst Technol, Bringing Mat Life Initiat, Zurich, Switzerland.	paolo.arosio@chem.ethz.ch								27	27											OCT	2023	15	10
J	Wang, ZS; Zhang, CA; Fan, CY; Liu, YF				Wang, Zhangshun; Zhang, Chen'ang; Fan, Chengyu; Liu, Yanfen			Post-translational modifications in stress granule and their implications in neurodegenerative diseases	BIOCHIMICA ET BIOPHYSICA ACTA-GENE REGULATORY MECHANISMS				Article								Stress granules (SGs) arise as formations of mRNAs and proteins in response to translation initiation inhibition during stress. These dynamic compartments adopt a fluidic nature through liquid-liquid phase separation (LLPS), exhibiting a composition subject to constant change within cellular contexts. Research has unveiled an array of post-translational modifications (PTMs) occurring on SG protei…	[Wang, Zhangshun; Zhang, Chen'ang; Fan, Chengyu; Liu, Yanfen] ShanghaiTech Univ, Sch Life Sci & Technol, Shanghai 201210, Peoples R China		Liu, YF (corresponding author), ShanghaiTech Univ, Sch Life Sci & Technol, Shanghai 201210, Peoples R China.	liuyf@shanghaitech.edu.cn								4	4											DEC	2023	1866	4
J	Farina, S; Esposito, F; Battistoni, M; Biamonti, G; Francia, S				Farina, Stefania; Esposito, Francesca; Battistoni, Martina; Biamonti, Giuseppe; Francia, Sofia			Post-Translational Modifications Modulate Proteinopathies of TDP-43, FUS and hnRNP-A/B in Amyotrophic Lateral Sclerosis	FRONTIERS IN MOLECULAR BIOSCIENCES				Review								It has been shown that protein low-sequence complexity domains (LCDs) induce liquid-liquid phase separation (LLPS), which is responsible for the formation of membrane-less organelles including P-granules, stress granules and Cajal bodies. Proteins harbouring LCDs are widely represented among RNA binding proteins often mutated in ALS. Indeed, LCDs predispose proteins to a prion-like behaviour due …	[Farina, Stefania; Esposito, Francesca; Biamonti, Giuseppe; Francia, Sofia] CNR, Ist Genet Mol Luigi Luca Cavalli Sforza, Pavia, Italy; [Farina, Stefania] Univ Sch Adv Studies IUSS, Pavia, Italy; [Esposito, Francesca; Battistoni, Martina] Univ Pavia, Pavia, Italy		Biamonti, G; Francia, S (corresponding author), CNR, Ist Genet Mol Luigi Luca Cavalli Sforza, Pavia, Italy.	giuseppe.biamonti@igm.cnr.it; sofia.francia@igm.cnr.it								21	22											JUL 5	2021	8
J	Vendruscolo, M; Fuxreiter, M				Vendruscolo, Michele; Fuxreiter, Monika			Sequence Determinants of the Aggregation of Proteins Within Condensates Generated by Liquid-liquid Phase Separation	JOURNAL OF MOLECULAR BIOLOGY				Article								The transition between the native and amyloid states of proteins can proceed via a deposition pathway via oligomeric intermediates or via a condensation pathway involving liquid droplet intermediates generated through liquid-liquid phase separation. While several computational methods are available to perform sequence-based predictions of the propensity of proteins to aggregate via the deposition…	[Vendruscolo, Michele] Univ Cambridge, Ctr Misfolding Dis, Dept Chem, Cambridge, England; [Fuxreiter, Monika] Univ Padua, Dept Biomed Sci, Padua, Italy; [Fuxreiter, Monika] Univ Debrecen, Dept Biochem & Mol Biol, Debrecen, Hungary		Vendruscolo, M (corresponding author), Univ Cambridge, Ctr Misfolding Dis, Dept Chem, Cambridge, England.;Fuxreiter, M (corresponding author), Univ Padua, Dept Biomed Sci, Padua, Italy.	mv245@cam.ac.uk; monika.fuxreiter@unipd.it								67	67											JAN 15	2022	434	1
J	Pantoja, CF; de Opakua, AI; Cima-Omori, MS; Zweckstetter, M				Pantoja, Christian F. F.; de Opakua, Alain Ibanez; Cima-Omori, Maria-Sol; Zweckstetter, Markus			Determining the Physico-Chemical Composition of Biomolecular Condensates from Spatially-Resolved NMR	ANGEWANDTE CHEMIE-INTERNATIONAL EDITION				Article								Liquid-Liquid phase separation has emerged as fundamental process underlying the formation of biomolecular condensates. Insights into the composition and structure of biomolecular condensates is, however, complicated by their molecular complexity and dynamics. Here, we introduce an improved spatially-resolved NMR experiment that enables quantitative analysis of the physico-chemical composition of…	[Pantoja, Christian F. F.; de Opakua, Alain Ibanez; Cima-Omori, Maria-Sol; Zweckstetter, Markus] German Ctr Neurodegenerat Dis DZNE, Von Siebold Str 3a, D-37075 Gottingen, Germany; [Zweckstetter, Markus] Max Planck Inst Multidisciplinary Sci, Fassberg 11, D-37077 Gottingen, Germany		Zweckstetter, M (corresponding author), German Ctr Neurodegenerat Dis DZNE, Von Siebold Str 3a, D-37075 Gottingen, Germany.;Zweckstetter, M (corresponding author), Max Planck Inst Multidisciplinary Sci, Fassberg 11, D-37077 Gottingen, Germany.	Markus.Zweckstetter@dzne.de								6	6											APR 17	2023	62	17
J	Nötzel, M; Rosso, G; Möllmert, S; Seifert, A; Schlüssler, R; Kim, K; Hermann, A; Guck, J				Noetzel, Martin; Rosso, Gonzalo; Moellmert, Stephanie; Seifert, Anne; Schluessler, Raimund; Kim, Kyoohyun; Hermann, Andreas; Guck, Jochen			Axonal Transport, Phase-Separated Compartments, and Neuron Mechanics - A New Approach to Investigate Neurodegenerative Diseases	FRONTIERS IN CELLULAR NEUROSCIENCE				Review								Many molecular and cellular pathogenic mechanisms of neurodegenerative diseases have been revealed. However, it is unclear what role a putatively impaired neuronal transport with respect to altered mechanical properties of neurons play in the initiation and progression of such diseases. The biochemical aspects of intracellular axonal transport, which is important for molecular movements through t…	[Noetzel, Martin; Rosso, Gonzalo; Moellmert, Stephanie; Schluessler, Raimund; Kim, Kyoohyun; Guck, Jochen] Tech Univ Dresden, Biotechnol Ctr, Dresden, Germany; [Seifert, Anne; Hermann, Andreas] Tech Univ Dresden, Dept Neurol, Dresden, Germany; [Seifert, Anne; Hermann, Andreas] Tech Univ Dresden, Ctr Regenerat Therapies CRTD, Dresden, Germany; [Seifert, Anne; Hermann, Andreas] German Ctr Neurodege…		Guck, J (corresponding author), Tech Univ Dresden, Biotechnol Ctr, Dresden, Germany.;Hermann, A (corresponding author), Tech Univ Dresden, Dept Neurol, Dresden, Germany.;Hermann, A (corresponding author), Tech Univ Dresden, Ctr Regenerat Therapies CRTD, Dresden, Germany.;Hermann, A (corresponding author), German Ctr Neurodegenerat Dis, Dresden, Germany.	andreas.hermann@uniklinikum.tu-dresden.de; jochen.guck@tu-dresden.de								9	9											OCT 9	2018	12
J	He, FH; Kuwasako, K; Takizawa, M; Takahashi, M; Tsuda, K; Nagata, T; Watanabe, S; Tanaka, A; Kobayashi, N; Kigawa, T; Güntert, P; Shirouzu, M; Yokoyama, S; Muto, Y				He, Fahu; Kuwasako, Kanako; Takizawa, Masayuki; Takahashi, Mari; Tsuda, Kengo; Nagata, Takashi; Watanabe, Satoru; Tanaka, Akiko; Kobayashi, Naohiro; Kigawa, Takanori; Guntert, Peter; Shirouzu, Mikako; Yokoyama, Shigeyuki; Muto, Yutaka			1H, 13C and 15N resonance assignments and solution structures of the two RRM domains of Matrin-3	BIOMOLECULAR NMR ASSIGNMENTS				Article								Matrin-3 is a multifunctional protein that binds to both DNA and RNA. Its DNA-binding activity is linked to the formation of the nuclear matrix and transcriptional regulation, while its RNA-binding activity is linked to mRNA metabolism including splicing, transport, stabilization, and degradation. Correspondingly, Matrin-3 has two zinc finger domains for DNA binding and two consecutive RNA recogn…	[He, Fahu; Kuwasako, Kanako; Takahashi, Mari; Tsuda, Kengo; Nagata, Takashi; Watanabe, Satoru; Tanaka, Akiko; Kobayashi, Naohiro; Kigawa, Takanori; Shirouzu, Mikako; Muto, Yutaka] RIKEN, Ctr Life Sci & Technol, Tsurumi Ku, 1-7-22 Suehiro Cho, Yokohama, Kanagawa 2300045, Japan; [He, Fahu; Kuwasako, Kanako; Takahashi, Mari; Tsuda, Kengo; Tanaka, Akiko; Shirouzu, Mikako; Yokoyama, Shigeyuki; Muto, Y…		Muto, Y (corresponding author), RIKEN, Ctr Life Sci & Technol, Tsurumi Ku, 1-7-22 Suehiro Cho, Yokohama, Kanagawa 2300045, Japan.;Yokoyama, S; Muto, Y (corresponding author), RIKEN, Syst & Struct Biol Ctr, Tsurumi Ku, 1-7-22 Suehiro Cho, Yokohama, Kanagawa 2300045, Japan.;Muto, Y (corresponding author), Musashino Univ, Fac Pharm, Dept Pharmaceut Sci, Tokyo 2028585, Japan.;Muto, Y (corresponding a…	yokoyama@riken.jp; ymuto@musashino-u.ac.jp								2	4											APR	2022	16	1
J	Lu, S; Hu, JJ; Arogundade, OA; Goginashvili, A; Vazquez-Sanchez, S; Diedrich, JK; Gu, JG; Blum, J; Oung, S; Ye, QZ; Yu, HY; Ravits, J; Liu, C; Yates, JR ; Cleveland, DW				Lu, Shan; Hu, Jiaojiao; Arogundade, Olubankole Aladesuyi; Goginashvili, Alexander; Vazquez-Sanchez, Sonia; Diedrich, Jolene K.; Gu, Jinge; Blum, Jacob; Oung, Spencer; Ye, Qiaozhen; Yu, Haiyang; Ravits, John; Liu, Cong; Yates, John R., III; Cleveland, Don W.			Heat-shock chaperone HSPB1 regulates cytoplasmic TDP-43 phase separation and liquid-to-gel transition	NATURE CELL BIOLOGY				Article								While acetylated, RNA-binding-deficient TDP-43 reversibly phase separates within nuclei into complex droplets (anisosomes) comprised of TDP-43-containing liquid outer shells and liquid centres of HSP70-family chaperones, cytoplasmic aggregates of TDP-43 are hallmarks of multiple neurodegenerative diseases, including amyotrophic lateral sclerosis (ALS). Here we show that transient oxidative stress…	[Lu, Shan; Goginashvili, Alexander; Vazquez-Sanchez, Sonia; Oung, Spencer; Ye, Qiaozhen; Cleveland, Don W.] Univ Calif San Diego, Dept Cellular & Mol Med, San Diego, CA 92103 USA; [Lu, Shan; Goginashvili, Alexander; Vazquez-Sanchez, Sonia; Oung, Spencer; Cleveland, Don W.] Ludwig Inst Canc Res, San Diego, CA USA; [Hu, Jiaojiao; Gu, Jinge; Liu, Cong] Chinese Acad Sci, Shanghai Inst Organ Chem, Int…		Cleveland, DW (corresponding author), Univ Calif San Diego, Dept Cellular & Mol Med, San Diego, CA 92103 USA.;Cleveland, DW (corresponding author), Ludwig Inst Canc Res, San Diego, CA USA.;Cleveland, DW (corresponding author), Univ Calif San Diego, Dept Neurosci, San Diego, CA 92103 USA.	dcleveland@health.ucsd.edu								55	59											SEP	2022	24	9
J	Kamelgarn, M; Chen, J; Kuang, LS; Jin, H; Kasarskis, EJ; Zhu, HN				Kamelgarn, Marisa; Chen, Jing; Kuang, Lisha; Jin, Huan; Kasarskis, Edward J.; Zhu, Haining			ALS mutations of FUS suppress protein translation and disrupt the regulation of nonsense-mediated decay	PROCEEDINGS OF THE NATIONAL ACADEMY OF SCIENCES OF THE UNITED STATES OF AMERICA				Article								Amyotrophic lateral sclerosis (ALS) is an incurable neurodegenerative disease characterized by preferential motor neuron death. Approximately 15% of ALS cases are familial, and mutations in the fused in sarcoma (FUS) gene contribute to a subset of familial ALS cases. FUS is a multifunctional protein participating in many RNA metabolism pathways. ALS-linked mutations cause a liquid-liquid phase se…	[Kamelgarn, Marisa; Jin, Huan; Kasarskis, Edward J.; Zhu, Haining] Univ Kentucky, Coll Med, Dept Toxicol & Canc Biol, Lexington, KY 40536 USA; [Chen, Jing; Kuang, Lisha; Zhu, Haining] Univ Kentucky, Coll Med, Dept Mol & Cellular Biochem, Lexington, KY 40536 USA; [Kasarskis, Edward J.] Univ Kentucky, Coll Med, Dept Neurol, Lexington, KY 40536 USA; [Zhu, Haining] Lexington VA Med Ctr, Res & Dev, Le…		Zhu, HN (corresponding author), Univ Kentucky, Coll Med, Dept Toxicol & Canc Biol, Lexington, KY 40536 USA.;Zhu, HN (corresponding author), Univ Kentucky, Coll Med, Dept Mol & Cellular Biochem, Lexington, KY 40536 USA.;Zhu, HN (corresponding author), Lexington VA Med Ctr, Res & Dev, Lexington, KY 40502 USA.	haining@uky.edu								112	119											DEC 18	2018	115	51
J	Eftekharzadeh, B; Mayfield, A; Kauffman, MG; Reilly, JF				Eftekharzadeh, Bahareh; Mayfield, Aislinn; Kauffman, Michael G.; Reilly, John F.			Drug Discovery for Diseases with High Unmet Need Through Perturbation of Biomolecular Condensates	JOURNAL OF MOLECULAR BIOLOGY				Article								Biomolecular condensates (BMCs), play significant roles in organizing cellular functions in the absence of membranes through phase separation events involving RNA, proteins, and RNA-protein complexes. These membrane-less organelles form dynamic multivalent weak interactions, often involving intrinsically disordered proteins or regions (IDPs/IDRs). However, the nature of these crucial interactions…	[Eftekharzadeh, Bahareh; Mayfield, Aislinn; Kauffman, Michael G.; Reilly, John F.] Nereid Therapeut, 451 D St, Boston, MA 02210 USA		Eftekharzadeh, B (corresponding author), Nereid Therapeut, 451 D St, Boston, MA 02210 USA.	bahareh@nereidtx.com								0	0											DEC 1	2024	436	23
J	Odeh, HM; Fare, CM; Shorter, J				Odeh, Hana M.; Fare, Charlotte M.; Shorter, James			Nuclear-Import Receptors Counter Deleterious Phase Transitions in Neurodegenerative Disease	JOURNAL OF MOLECULAR BIOLOGY				Review								Nuclear-import receptors (NIRs) engage nuclear-localization signals (NLSs) of polypeptides in the cytoplasm and transport these cargo across the size-selective barrier of the nuclear-pore complex into the nucleoplasm. Beyond this canonical role in nuclear transport, NIRs operate in the cytoplasm to chaperone and disaggregate NLS-bearing clients. Indeed, NIRs can inhibit and reverse functional and…	[Odeh, Hana M.; Fare, Charlotte M.; Shorter, James] Univ Penn, Perelman Sch Med, Dept Biochem & Biophys, Philadelphia, PA 19104 USA; [Fare, Charlotte M.; Shorter, James] Univ Penn, Perelman Sch Med, Biochem & Mol Biophys Grad Grp, Philadelphia, PA 19104 USA		Shorter, J (corresponding author), Univ Penn, Perelman Sch Med, Dept Biochem & Biophys, Philadelphia, PA 19104 USA.;Shorter, J (corresponding author), Univ Penn, Perelman Sch Med, Biochem & Mol Biophys Grad Grp, Philadelphia, PA 19104 USA.	jshorter@pennmedicine.upenn.edu								13	15											JAN 15	2022	434	1
J	Shen, Y; Chen, AQ; Wang, WY; Shen, YA; Ruggeri, FS; Aime, S; Wang, ZZ; Qamar, S; Espinosa, JR; Garaizar, A; St George-Hyslop, P; Collepardo-Guevara, R; Weitz, DA; Vigolo, D; Knowles, TPJ				Shen, Yi; Chen, Anqi; Wang, Wenyun; Shen, Yinan; Ruggeri, Francesco Simone; Aime, Stefano; Wang, Zizhao; Qamar, Seema; Espinosa, Jorge R.; Garaizar, Adiran; St George-Hyslop, Peter; Collepardo-Guevara, Rosana; Weitz, David A.; Vigolo, Daniele; Knowles, Tuomas P. J.			The liquid- to- solid transition of FUS is promoted by the condensate surface	PROCEEDINGS OF THE NATIONAL ACADEMY OF SCIENCES OF THE UNITED STATES OF AMERICA				Article								A wide range of macromolecules can undergo phase separation, forming biomolecular condensates in living cells. These membraneless organelles are typically highly dynamic, formed reversibly, and carry out essential functions in biological systems. Crucially, however, a further liquid-to-solid transition of the condensates can lead to irreversible pathological aggregation and cellular dysfunction a…	[Shen, Yi; Ruggeri, Francesco Simone; Collepardo-Guevara, Rosana; Knowles, Tuomas P. J.] Univ Cambridge, Yusuf Hamied Dept Chem, Cambridge CB2 1EW, England; [Shen, Yi] Univ Sydney, Sch Chem & Biomol Engn, Sydney, NSW 2006, Australia; [Shen, Yi; Vigolo, Daniele] Univ Sydney, Nano Inst, Sydney, NSW 2006, Australia; [Chen, Anqi; Wang, Wenyun; Wang, Zizhao; Weitz, David A.] Harvard Univ, John A Pauls…		Shen, Y; Knowles, TPJ (corresponding author), Univ Cambridge, Yusuf Hamied Dept Chem, Cambridge CB2 1EW, England.;Shen, Y (corresponding author), Univ Sydney, Sch Chem & Biomol Engn, Sydney, NSW 2006, Australia.;Shen, Y; Vigolo, D (corresponding author), Univ Sydney, Nano Inst, Sydney, NSW 2006, Australia.;Knowles, TPJ (corresponding author), Univ Cambridge, Cavendish Lab, Cambridge CB3 0HE, Engl…	shen@sydney.edu.au; daniele.vigolo@sydney.edu.au; tpjk2@cam.ac.uk								28	29											AUG 15	2023	120	33
J	Wang, YY; Chen, LM; Li, SY; Lai, LH				Wang, Yanyan; Chen, Limin; Li, Siyang; Lai, Luhua			How Intrinsically Disordered Proteins Modulate Biomolecular Condensates	PROGRESS IN CHEMISTRY				Review								Biomolecular condensates form various cellular membraneless organelles and play diverse biological functions as a result of their specific physicochemical properties. For example, biomolecular condensates are able to perceive changes in the external environment, regulate the cellular concentration of proteins, modulate different signaling pathways and selectively partition hub protiens as well as…	[Wang, Yanyan; Chen, Limin; Li, Siyang; Lai, Luhua] Peking Univ, Acad Adv Interdisplinary Studies, Chinese Acad Med Sci 2021RU014, Coll Chem & Mol Engn,Unit Drug Design Method, Beijing 100871, Peoples R China		Lai, LH (corresponding author), Peking Univ, Acad Adv Interdisplinary Studies, Chinese Acad Med Sci 2021RU014, Coll Chem & Mol Engn,Unit Drug Design Method, Beijing 100871, Peoples R China.	lhlai@pku.edu.cn								1	1											JUL 24	2022	34	7
J	Zibold, J; Lessard, LER; Picard, F; da Silva, LG; Zadorozhna, Y; Streichenberger, N; Belotti, E; Osseni, A; Emerit, A; Errazuriz-Cerda, E; Michel-Calemard, L; Menassa, R; Coudert, L; Wiessner, M; Stucka, R; Klopstock, T; Simonetti, F; Hutten, S; Nonaka, T; Hasegawa, M; Strom, TM; Bernard, E; Ollagnon, E; Urtizberea, A; Dormann, D; Petiot, P; Schaeffer, L; Senderek, J; Leblanc, P				Zibold, Julia; Lessard, Lola E. R.; Picard, Flavien; da Silva, Lara Gruijs; Zadorozhna, Yelyzaveta; Streichenberger, Nathalie; Belotti, Edwige; Osseni, Alexis; Emerit, Andrea; Errazuriz-Cerda, Elisabeth; Michel-Calemard, Laurence; Menassa, Rita; Coudert, Laurent; Wiessner, Manuela; Stucka, Rolf; Klopstock, Thomas; Simonetti, Francesca; Hutten, Saskia; Nonaka, Takashi; Hasegawa, Masato; Strom, Tim…			The new missense G376V-TDP-43 variant induces late-onset distal myopathy but not amyotrophic lateral sclerosis	BRAIN				Article								TAR DNA binding protein of 43 kDa (TDP-43)-positive inclusions in neurons are a hallmark of several neurodegenerative diseases including familial amyotrophic lateral sclerosis (fALS) caused by pathogenic TARDBP variants as well as more common non-Mendelian sporadic ALS (sALS). Here we report a G376V-TDP-43 missense variant in the C-terminal prion-like domain of the protein in two French families …	[Zibold, Julia; Wiessner, Manuela; Stucka, Rolf; Klopstock, Thomas; Senderek, Jan] Ludwig Maximilians Univ Munchen, Univ Hosp, Friedrich Baur Inst, Dept Neurol, D-80336 Munich, Germany; [Lessard, Lola E. R.; Picard, Flavien; Streichenberger, Nathalie; Belotti, Edwige; Osseni, Alexis; Emerit, Andrea; Michel-Calemard, Laurence; Menassa, Rita; Coudert, Laurent; Bernard, Emilien; Schaeffer, Laurent; …		Senderek, J (corresponding author), Ludwig Maximilians Univ Munchen, Univ Hosp, Friedrich Baur Inst, Dept Neurol, D-80336 Munich, Germany.;Schaeffer, L; Leblanc, P (corresponding author), Univ Claude Bernard Lyon, Inst NeuroMyoGene PGNM, Fac Med Rockefeller, F-69008 Lyon, France.	laurent.schaeffer@univ-lyon1.fr; jan.senderek@med.uni-muenchen.de; pascal.leblanc@univ-lyon1.fr								5	5											MAY 3	2024	147	5
J	Lee, KH; Zhang, PP; Kim, HJ; Mitrea, DM; Sarkar, M; Freibaum, BD; Cika, J; Coughlin, M; Messing, J; Molliex, A; Maxwell, BA; Kim, NC; Temirov, J; Moore, J; Kolaitis, RM; Shaw, TI; Bai, B; Peng, JM; Kriwacki, RW; Taylor, JP				Lee, Kyung-Ha; Zhang, Peipei; Kim, Hong Joo; Mitrea, Diana M.; Sarkar, Mohona; Freibaum, Brian D.; Cika, Jaclyn; Coughlin, Maura; Messing, James; Molliex, Amandine; Maxwell, Brian A.; Kim, Nam Chul; Temirov, Jamshid; Moore, Jennifer; Kolaitis, Regina-Maria; Shaw, Timothy I.; Bai, Bing; Peng, Junmin; Kriwacki, Richard W.; Taylor, J. Paul			C9orf72 Dipeptide Repeats Impair the Assembly, Dynamics, and Function of Membrane-Less Organelles	CELL				Article								Expansion of a hexanucleotide repeat GGGGCC (G(4)C(2)) in C9ORF72 is the most common cause of amyotrophic lateral sclerosis (ALS) and frontotemporal dementia (FTD). Transcripts carrying (G(4)C(2)) expansions undergo unconventional, non-ATG-dependent translation, generating toxic dipeptide repeat (DPR) proteins thought to contribute to disease. Here, we identify the interactome of all DPRs and fin…	[Lee, Kyung-Ha; Zhang, Peipei; Kim, Hong Joo; Sarkar, Mohona; Freibaum, Brian D.; Coughlin, Maura; Messing, James; Molliex, Amandine; Maxwell, Brian A.; Kim, Nam Chul; Temirov, Jamshid; Moore, Jennifer; Kolaitis, Regina-Maria; Taylor, J. Paul] St Jude Childrens Res Hosp, Dept Cell & Mol Biol, 332 N Lauderdale St, Memphis, TN 38105 USA; [Mitrea, Diana M.; Cika, Jaclyn; Bai, Bing; Peng, Junmin; Kri…		Taylor, JP (corresponding author), St Jude Childrens Res Hosp, Dept Cell & Mol Biol, 332 N Lauderdale St, Memphis, TN 38105 USA.;Taylor, JP (corresponding author), St Jude Childrens Res Hosp, Dept Cell & Mol Biol, Howard Hughes Med Inst, 332 N Lauderdale St, Memphis, TN 38105 USA.	jpaul.taylor@stjude.org								512	579											OCT 20	2016	167	3
J	Dong, H; Zhang, H; Jalin, J; He, ZQ; Wang, RH; Huang, LQ; Liu, ZB; Zhang, SQ; Dai, B; Li, D				Dong, Hui; Zhang, Hong; Jalin, Julie; He, Ziqi; Wang, Runhan; Huang, Leqi; Liu, Zibo; Zhang, Shenqing; Dai, Bin; Li, Dan			Nucleocapsid proteins from human coronaviruses possess phase separation capabilities and promote FUS pathological aggregation	PROTEIN SCIENCE				Article								The nucleocapsid (N) protein is an essential structural component necessary for genomic packaging and replication in various human coronaviruses (HCoVs), such as SARS-CoV-2 and MERS-CoV. Recent studies have revealed that the SARS-CoV-2 N protein exhibits a high capacity for liquid-liquid phase separation (LLPS), which plays multiple roles in viral infection and replication. In this study, we syst…	[Dong, Hui; Zhang, Hong; Jalin, Julie; Wang, Runhan; Huang, Leqi; Liu, Zibo; Dai, Bin] Shanghai Jiao Tong Univ, Sch Life Sci & Biotechnol, Shanghai, Peoples R China; [He, Ziqi] Shanghai Jiao Tong Univ, Coll Stomatol, Shanghai, Peoples R China; [Zhang, Shenqing; Li, Dan] Shanghai Jiao Tong Univ, BioX Inst, Key Lab Genet Dev & Neuropsychiat Disorders, Minist Educ, Shanghai, Peoples R China; [Zhang,…		Dai, B (corresponding author), Shanghai Jiao Tong Univ, Sch Life Sci & Biotechnol, Shanghai 200240, Peoples R China.;Li, D (corresponding author), Shanghai Jiao Tong Univ, Minist Educ, BioX Inst, Key Lab Genet Dev & Neuropsychiat Disorders, Shanghai 200030, Peoples R China.	daibin@sjtu.edu.cn; lidan2017@sjtu.edu.cn								2	2											DEC	2023	32	12
J	Shiramasa, Y; Yamamoto, R; Kashiwagi, N; Sasaki, F; Imai, S; Ike, M; Kitazawa, S; Kameda, T; Kitahara, R				Shiramasa, Yutaro; Yamamoto, Ryu; Kashiwagi, Norika; Sasaki, Fuka; Imai, Sawaka; Ike, Mikihito; Kitazawa, Soichiro; Kameda, Tomoshi; Kitahara, Ryo			An aberrant fused in sarcoma liquid droplet of amyotrophic lateral sclerosis pathological variant, R495X, accelerates liquid-solid phase transition	SCIENTIFIC REPORTS				Article								Intracellular aggregation of fused in sarcoma (FUS) is associated with the pathogenesis of familial amyotrophic lateral sclerosis (ALS). Under stress, FUS forms liquid droplets via liquid-liquid phase separation (LLPS). Two types of wild-type FUS LLPS exist in equilibrium: low-pressure LLPS (LP-LLPS) and high-pressure LLPS (HP-LLPS); the former dominates below 2 kbar and the latter over 2 kbar. A…	[Shiramasa, Yutaro; Sasaki, Fuka; Kitahara, Ryo] Ritsumeikan Univ, Grad Sch Pharm, 1-1-1 Nojihigashi, Kusatsu, Shiga 5258577, Japan; [Yamamoto, Ryu; Kashiwagi, Norika; Imai, Sawaka; Ike, Mikihito; Kitazawa, Soichiro; Kitahara, Ryo] Ritsumeikan Univ, Coll Pharmaceut Sci, 1-1-1 Nojihigashi, Kusatsu, Shiga 5258577, Japan; [Kameda, Tomoshi] Natl Inst Adv Ind Sci & Technol, Artificial Intelligence Res…		Kitahara, R (corresponding author), Ritsumeikan Univ, Grad Sch Pharm, 1-1-1 Nojihigashi, Kusatsu, Shiga 5258577, Japan.;Kitahara, R (corresponding author), Ritsumeikan Univ, Coll Pharmaceut Sci, 1-1-1 Nojihigashi, Kusatsu, Shiga 5258577, Japan.	ryo@ph.ritsumei.ac.jp								2	2											APR 17	2024	14	1
J	Otis, JP; Mowry, KL				Otis, Jessica P.; Mowry, Kimberly L.			Hitting the mark: Localization of mRNA and biomolecular condensates in health and disease	WILEY INTERDISCIPLINARY REVIEWS-RNA				Review								Subcellular mRNA localization is critical to a multitude of biological processes such as development of cellular polarity, embryogenesis, tissue differentiation, protein complex formation, cell migration, and rapid responses to environmental stimuli and synaptic depolarization. Our understanding of the mechanisms of mRNA localization must now be revised to include formation and trafficking of bio…	[Otis, Jessica P.; Mowry, Kimberly L.] Brown Univ, Dept Mol Biol Cell Biol & Biochem, Providence, RI 02912 USA		Mowry, KL (corresponding author), Brown Univ, Dept Mol Biol Cell Biol & Biochem, Providence, RI 02912 USA.	kimberly_mowry@brown.edu								2	2											NOV	2023	14	6
J	Biesaga, M; Frigolé-Vivas, M; Salvatella, X				Biesaga, Mateusz; Frigole-Vivas, Marta; Salvatella, Xavier			Intrinsically disordered proteins and biomolecular condensates as drug targets	CURRENT OPINION IN CHEMICAL BIOLOGY				Review								Intrinsically disordered domains represent attractive therapeutic targets because they play key roles in cancer, as well as in neurodegenerative and infectious diseases. They are, however, considered undruggable because they do not form stable binding pockets for small molecules and, therefore, have not been prioritized in drug discovery. Under physiological solution conditions many biomedically …	[Biesaga, Mateusz; Frigole-Vivas, Marta; Salvatella, Xavier] Barcelona Inst Sci & Technol, Inst Res Biomed IRB Barcelona, Baldiri Reixac 10, E-08028 Barcelona, Spain; [Biesaga, Mateusz; Frigole-Vivas, Marta; Salvatella, Xavier] Joint BSC IRB Res Programme Computat Biol, Baldiri Reixac 10, E-08028 Barcelona, Spain; [Salvatella, Xavier] ICREA, Passeig Lluis Co 23, E-08010 Barcelona, Spain; [Frigole…		Salvatella, X (corresponding author), ICREA, Passeig Lluis Co 23, E-08010 Barcelona, Spain.	xavier.salvatella@irbbarce-lona.org								55	59											JUN	2021	62
J	Wolozin, B; Ivanov, P				Wolozin, Benjamin; Ivanov, Pavel			Stress granules and neurodegeneration	NATURE REVIEWS NEUROSCIENCE				Review								Recent advances suggest that the response of RNA metabolism to stress has an important role in the pathophysiology of neurodegenerative diseases, particularly amyotrophic lateral sclerosis, frontotemporal dementias and Alzheimer disease. RNA-binding proteins (RBPs) control the utilization of mRNA during stress, in part through the formation of membraneless organelles termed stress granules (SGs).…	[Wolozin, Benjamin] Boston Univ, Sch Med, Dept Pharmacol, Boston, MA 02118 USA; [Wolozin, Benjamin] Boston Univ, Sch Med, Dept Neurol, Boston, MA 02118 USA; [Ivanov, Pavel] Brigham & Womens Hosp, Div Rheumatol Immunol & Allergy, 75 Francis St, Boston, MA 02115 USA; [Ivanov, Pavel] Harvard Med Sch, Dept Med, Boston, MA 02115 USA; [Ivanov, Pavel] Broad Inst Harvard & MIT, Cambridge, MA USA		Wolozin, B (corresponding author), Boston Univ, Sch Med, Dept Pharmacol, Boston, MA 02118 USA.;Wolozin, B (corresponding author), Boston Univ, Sch Med, Dept Neurol, Boston, MA 02118 USA.	bwolozin@bu.edu								406	474											NOV	2019	20	11
J	Faruk, MO; Ichimura, Y; Kageyama, S; Komatsu-Hirota, S; El-Gowily, AH; Sou, YS; Koike, M; Noda, NN; Komatsu, M				Faruk, Mohammad Omar; Ichimura, Yoshinobu; Kageyama, Shun; Komatsu-Hirota, Satoko; El-Gowily, Afnan H.; Sou, Yu-shin; Koike, Masato; Noda, Nobuo N.; Komatsu, Masaaki			Phase-separated protein droplets of amyotrophic lateral sclerosis-associated p62/SQSTM1 mutants show reduced inner fluidity	JOURNAL OF BIOLOGICAL CHEMISTRY				Article								Several amyotrophic lateral sclerosis (ALS)-related proteins such as FUS, TDP-43, and hnRNPA1 demonstrate liquid-liquid phase separation, and their disease-related mutations correlate with a transition of their liquid droplet form into aggregates. Missense mutations in SQSTM1/p62, which have been identified throughout the gene, are associated with ALS, frontotemporal degeneration (FTD), and Paget…	[Faruk, Mohammad Omar; Ichimura, Yoshinobu; Kageyama, Shun; Komatsu-Hirota, Satoko; El-Gowily, Afnan H.; Komatsu, Masaaki] Juntendo Univ, Dept Physiol, Grad Sch Med, Bunkyo Ku, Tokyo, Japan; [Faruk, Mohammad Omar] Niigata Univ, Grad Sch Med & Dent Sci, Dept Cell Physiol, Chuo Ku, Niigata, Japan; [El-Gowily, Afnan H.] Tanta Univ, Fac Sci, Chem Dept, Biochem Div, Tanta, Egypt; [Sou, Yu-shin; Koike,…		Ichimura, Y; Komatsu, M (corresponding author), Juntendo Univ, Dept Physiol, Grad Sch Med, Bunkyo Ku, Tokyo, Japan.	yichimu@juntendo.ac.jp; mkomatsu@juntendo.ac.jp								11	11											DEC	2021	297	6
J	Ishiguro, A; Ishihama, A				Ishiguro, Akira; Ishihama, Akira			Essential Roles and Risks of G-Quadruplex Regulation: Recognition Targets of ALS-Linked TDP-43 and FUS	FRONTIERS IN MOLECULAR BIOSCIENCES				Review								A non-canonical DNA/RNA structure, G-quadruplex (G4), is a unique structure formed by two or more guanine quartets, which associate through Hoogsteen hydrogen bonding leading to form a square planar arrangement. A set of RNA-binding proteins specifically recognize G4 structures and play certain unique physiological roles. These G4-binding proteins form ribonucleoprotein (RNP) through a physicoche…	[Ishiguro, Akira; Ishihama, Akira] Hosei Univ, Res Ctr Micronano Technol, Tokyo, Japan		Ishiguro, A (corresponding author), Hosei Univ, Res Ctr Micronano Technol, Tokyo, Japan.	akira.ishiguro.iu@hosei.ac.jp								7	9											JUL 11	2022	9
J	Rhine, K; Al-Azzam, N; Yu, T; Yeo, GW				Rhine, Kevin; Al-Azzam, Norah; Yu, Tao; Yeo, Gene W.			Aging RNA granule dynamics in neurodegeneration	FRONTIERS IN MOLECULAR BIOSCIENCES				Review								Disordered RNA-binding proteins and repetitive RNA sequences are the main genetic causes of several neurodegenerative diseases, including amyotrophic lateral sclerosis and Huntington's disease. Importantly, these components also seed the formation of cytoplasmic liquid-like granules, like stress granules and P bodies. Emerging evidence demonstrates that healthy granules formed via liquid-liquid p…	[Rhine, Kevin; Al-Azzam, Norah; Yu, Tao; Yeo, Gene W.] Univ Calif San Diego, Dept Cellular & Mol Med, San Diego, CA 92103 USA; [Rhine, Kevin; Al-Azzam, Norah; Yu, Tao; Yeo, Gene W.] Univ Calif San Diego, Stem Cell Program, San Diego, CA 92103 USA; [Rhine, Kevin; Al-Azzam, Norah; Yu, Tao; Yeo, Gene W.] Univ Calif San Diego, Inst Genom Med, San Diego, CA 92103 USA; [Al-Azzam, Norah; Yeo, Gene W.] U…		Yeo, GW (corresponding author), Univ Calif San Diego, Dept Cellular & Mol Med, San Diego, CA 92103 USA.;Yeo, GW (corresponding author), Univ Calif San Diego, Stem Cell Program, San Diego, CA 92103 USA.;Yeo, GW (corresponding author), Univ Calif San Diego, Inst Genom Med, San Diego, CA 92103 USA.;Yeo, GW (corresponding author), Univ Calif San Diego, Neurosci Grad Program, San Diego, CA 92103 USA.	geneyeo@ucsd.edu								3	3											SEP 16	2022	9
J	Orti, F; Fernández, ML; Marino-Buslje, C				Orti, Fernando; Fernandez, Maria Laura; Marino-Buslje, Cristina			MLOsMetaDB, a meta-database to centralize the information on liquid-liquid phase separation proteins and membraneless organelles	PROTEIN SCIENCE				Article								Over the past few years, there has been a focus on proteins that create separate liquid phases in the intracellular liquid environment, known as membraneless organelles (MLOs). These organelles allow for the spatiotemporal associations of macromolecules that dynamically exchange within the cellular milieu. They provide a form of compartmentalization crucial for organizing key functions in many ce…	[Orti, Fernando; Marino-Buslje, Cristina] IIBBA, Leloir Inst, Buenos Aires, Argentina; [Fernandez, Maria Laura] Univ Buenos Aires, Inst Fis Interdisciplinaria & Aplicada IFNIA, Buenos Aires, Argentina; [Fernandez, Maria Laura] Univ Buenos Aires, Fac Ciencias Exactas & Nat, Dept Fis, Buenos Aires, Argentina		Marino-Buslje, C (corresponding author), IIBBA, Leloir Inst, Buenos Aires, Argentina.	cmb@leloir.org.ar								5	5											JAN	2024	33	1
J	Fomicheva, A; Ross, ED				Fomicheva, Anastasia; Ross, Eric D.			From Prions to Stress Granules: Defining the Compositional Features of Prion-Like Domains That Promote Different Types of Assemblies	INTERNATIONAL JOURNAL OF MOLECULAR SCIENCES				Review								Stress granules are ribonucleoprotein assemblies that form in response to cellular stress. Many of the RNA-binding proteins found in stress granule proteomes contain prion-like domains (PrLDs), which are low-complexity sequences that compositionally resemble yeast prion domains. Mutations in some of these PrLDs have been implicated in neurodegenerative diseases, including amyotrophic lateral scle…	[Fomicheva, Anastasia; Ross, Eric D.] Colorado State Univ, Dept Biochem & Mol Biol, Ft Collins, CO 80523 USA		Ross, ED (corresponding author), Colorado State Univ, Dept Biochem & Mol Biol, Ft Collins, CO 80523 USA.	Anastasia.Fomicheva@colostate.edu; eric.ross@colostate.edu								22	25											FEB	2021	22	3
J	Fang, JB; Huang, YB; Wu, JC; Shen, BX; Yang, YQ; Ju, MZ				Fang, Jiabao; Huang, Yubo; Wu, Jichun; Shen, Baoxing; Yang, Yaqiong; Ju, Minzi			Fluorogenic methodology for visualization of phase separation in chemical biology	ORGANIC & BIOMOLECULAR CHEMISTRY				Review								Phase separation is a common biological phenomenon in the liquid environment of organisms. Phase separation has been shown to be a key cause of many existing incurable diseases, such as the protein aggregates formed by phase separation of Alzheimer's Disease, Amyotrophic Lateral Sclerosis, Parkinson's disease, etc. Tracking the occurrence of phase separation in vivo is critical to many disease de…	[Fang, Jiabao; Huang, Yubo; Wu, Jichun; Shen, Baoxing; Yang, Yaqiong] Nanjing Normal Univ, Sch Food Sci & Pharmaceut Engn, 1 Wenyuan Rd, Nanjing 210023, Peoples R China; [Ju, Minzi] Southeast Univ, Sch Med, Dept Pharmacol, 87 Dingjiaqiao, Nanjing 210003, Peoples R China		Shen, BX; Yang, YQ (corresponding author), Nanjing Normal Univ, Sch Food Sci & Pharmaceut Engn, 1 Wenyuan Rd, Nanjing 210023, Peoples R China.;Ju, MZ (corresponding author), Southeast Univ, Sch Med, Dept Pharmacol, 87 Dingjiaqiao, Nanjing 210003, Peoples R China.	shenbx@njnu.edu.cn; yangyq@njnu.edu.cn; Jumz925@163.com								0	0											JUN 28	2023	21	25
J	Johnson, CN; Sojitra, KA; Sohn, EJ; Moreno-Romero, AK; Baudin, A; Xu, XP; Mittal, J; Libich, DS				Johnson, Courtney N.; Sojitra, Kandarp A.; Sohn, Erich J.; Moreno-Romero, Alma K.; Baudin, Antoine; Xu, Xiaoping; Mittal, Jeetain; Libich, David S.			Insights into Molecular Diversity within the FUS/EWS/TAF15 Protein Family: Unraveling Phase Separation of the N-Terminal Low-Complexity Domain from RNA-Binding Protein EWS	JOURNAL OF THE AMERICAN CHEMICAL SOCIETY				Article								The FET protein family, comprising FUS, EWS, and TAF15, plays crucial roles in mRNA maturation, transcriptional regulation, and DNA damage response. Clinically, they are linked to Ewing family tumors and neurodegenerative diseases such as amyotrophic lateral sclerosis. The fusion protein EWS::FLI1, the causative mutation of Ewing sarcoma, arises from a genomic translocation that fuses a portion o…	[Johnson, Courtney N.; Sohn, Erich J.; Moreno-Romero, Alma K.; Baudin, Antoine; Xu, Xiaoping; Libich, David S.] Univ Texas Hlth Sci Ctr San Antonio, Greehey Childrens Canc Res Inst, San Antonio, TX 78229 USA; [Johnson, Courtney N.; Sohn, Erich J.; Moreno-Romero, Alma K.; Baudin, Antoine; Xu, Xiaoping; Libich, David S.] Univ Texas Hlth Sci Ctr San Antonio, Dept Biochem & Struct Biol, San Antonio, …		Libich, DS (corresponding author), Univ Texas Hlth Sci Ctr San Antonio, Greehey Childrens Canc Res Inst, San Antonio, TX 78229 USA.;Libich, DS (corresponding author), Univ Texas Hlth Sci Ctr San Antonio, Dept Biochem & Struct Biol, San Antonio, TX 78229 USA.;Mittal, J (corresponding author), Texas A&M Univ, Artie McFerrin Dept Chem Engn, College Stn, TX 77843 USA.;Mittal, J (corresponding author)…	jeetain@tamu.edu; libich@uthscsa.edu								6	6											MAR 16	2024	146	12
J	Haider, R; Penumutchu, S; Boyko, S; Surewicz, WK				Haider, Raza; Penumutchu, Srinivasa; Boyko, Solomiia; Surewicz, Witold K.			Phosphomimetic substitutions in TDP-43's transiently α-helical region suppress phase separation	BIOPHYSICAL JOURNAL				Article								Phosphorylated TAR DNA-binding protein of 43 kDa (TDP-43) is present within the aggregates of several agerelated neurodegenerative disorders, such as amyotrophic lateral sclerosis, frontotemporal lobar degeneration, and Alzheimer's disease, to the point that the presence of phosphorylated TDP-43 is considered a hallmark of some of these diseases. The majority of known TDP-43 phosphorylation sites…	[Haider, Raza; Boyko, Solomiia; Surewicz, Witold K.] Case Western Reserve Univ, Dept Physiol & Biophys, Cleveland, OH 44106 USA; [Penumutchu, Srinivasa] Case Western Reserve Univ, Northeast Ohio High Field NMR Facil, Cleveland, OH USA		Surewicz, WK (corresponding author), Case Western Reserve Univ, Dept Physiol & Biophys, Cleveland, OH 44106 USA.	wks3@case.edu								4	4											FEB 6	2024	123	3
J	Li, WH; Jiang, CW; Zhang, EH				Li, Weihan; Jiang, Chenwei; Zhang, Erhao			Advances in the phase separation-organized membraneless organelles in cells: a narrative review	TRANSLATIONAL CANCER RESEARCH				Review								Membraneless organelles (MLOs) are micro-compartments that lack delimiting membranes, concentrating several macro-molecules with a high local concentration in eukaryotic cells. Recent studies have shown that MLOs have pivotal roles in multiple biological processes, including gene transcription, RNA metabolism, translation, protein modification, and signal transduction. These biological processes …	[Li, Weihan; Jiang, Chenwei; Zhang, Erhao] Nantong Univ, Sch Med, Dept Immunol, Nantong 226001, Peoples R China; [Zhang, Erhao] Nantong Univ, Sch Med, Lab Med Sci, Nantong 226001, Peoples R China		Zhang, EH (corresponding author), Nantong Univ, Sch Med, Dept Immunol, Nantong 226001, Peoples R China.;Zhang, EH (corresponding author), Nantong Univ, Sch Med, Lab Med Sci, Nantong 226001, Peoples R China.	zhangerhao@ntu.edu.cn								6	6											NOV	2021	10	11
J	Tsoi, PS; Ferreon, JC; Ferreon, ACM				Tsoi, Phoebe S.; Ferreon, Josephine C.; Ferreon, Allan Chris M.			Initiation of hnRNPA1 Low-Complexity Domain Condensation Monitored by Dynamic Light Scattering	INTERNATIONAL JOURNAL OF MOLECULAR SCIENCES				Article								Biomolecular condensates (BMCs) exhibit physiological and pathological relevance in biological systems. Both liquid and solid condensates play significant roles in the spatiotemporal regulation and organization of macromolecules and their biological activities. Some pathological solid condensates, such as Lewy Bodies and other fibrillar aggregates, have been hypothesized to originate from liquid …	[Tsoi, Phoebe S.; Ferreon, Josephine C.; Ferreon, Allan Chris M.] Baylor Coll Med, Dept Biochem & Mol Pharmacol, Houston, TX 77030 USA		Ferreon, JC; Ferreon, ACM (corresponding author), Baylor Coll Med, Dept Biochem & Mol Pharmacol, Houston, TX 77030 USA.	josephine.ferreon@bcm.edu; allan.ferreon@bcm.edu								0	0											JUL	2024	25	13
J	Li, YX; Liu, YZ; Yu, XY; Xu, Y; Pan, XB; Sun, Y; Wang, YL; Song, YH; Shen, ZY				Li, Yangxin; Liu, Yuzhe; Yu, Xi-Yong; Xu, Yan; Pan, Xiangbin; Sun, Yi; Wang, Yanli; Song, Yao-Hua; Shen, Zhenya			Membraneless organelles in health and disease: exploring the molecular basis, physiological roles and pathological implications	SIGNAL TRANSDUCTION AND TARGETED THERAPY				Review								Once considered unconventional cellular structures, membraneless organelles (MLOs), cellular substructures involved in biological processes or pathways under physiological conditions, have emerged as central players in cellular dynamics and function. MLOs can be formed through liquid-liquid phase separation (LLPS), resulting in the creation of condensates. From neurodegenerative disorders, cardio…	[Li, Yangxin; Wang, Yanli; Shen, Zhenya] Soochow Univ, Dept Cardiovasc Surg, Affiliated Hosp 1, Suzhou 215123, Jiangsu, Peoples R China; [Li, Yangxin; Wang, Yanli; Shen, Zhenya] Soochow Univ, Inst Cardiovasc Sci, Suzhou Med Coll, Collaborat Innovat Ctr Hematol,State Key Lab Radia, R China, Suzhou 215123, Jiangsu, Peoples R China; [Liu, Yuzhe] Second Hosp Jilin Univ, Dept Orthoped, Changchun 13004…		Li, YX; Shen, ZY (corresponding author), Soochow Univ, Dept Cardiovasc Surg, Affiliated Hosp 1, Suzhou 215123, Jiangsu, Peoples R China.;Li, YX; Shen, ZY (corresponding author), Soochow Univ, Inst Cardiovasc Sci, Suzhou Med Coll, Collaborat Innovat Ctr Hematol,State Key Lab Radia, R China, Suzhou 215123, Jiangsu, Peoples R China.;Song, YH (corresponding author), Soochow Univ, Cyrus Tang Hematol C…	yangxin_li@yahoo.com; yaohua_song1@yahoo.com; uuzyshen@aliyun.com								0	0											NOV 18	2024	9	1
J	Scherer, NM; Maurel, C; Graus, MS; Mcalary, L; Richter, G; Radford, RAW; Hogan, A; Don, EK; Lee, AL; Yerbury, J; Francois, M; Chung, RS; Morsch, M				Scherer, Natalie M.; Maurel, Cindy; Graus, Matthew S.; Mcalary, Luke; Richter, Grant; Radford, Rowan A. W.; Hogan, Alison; Don, Emily K.; Lee, Albert; Yerbury, Justin; Francois, Mathias; Chung, Roger S.; Morsch, Marco			RNA-binding properties orchestrate TDP-43 homeostasis through condensate formation in vivo	NUCLEIC ACIDS RESEARCH				Article								Insoluble cytoplasmic aggregate formation of the RNA-binding protein TDP-43 is a major hallmark of neurodegenerative diseases including Amyotrophic Lateral Sclerosis. TDP-43 localizes predominantly in the nucleus, arranging itself into dynamic condensates through liquid-liquid phase separation (LLPS). Mutations and post-translational modifications can alter the condensation properties of TDP-43, …	[Scherer, Natalie M.; Maurel, Cindy; Richter, Grant; Radford, Rowan A. W.; Hogan, Alison; Don, Emily K.; Lee, Albert; Chung, Roger S.; Morsch, Marco] Macquarie Univ, Fac Med Hlth & Human Sci, MND Res Ctr, Macquarie Med Sch, Sydney, NSW 2109, Australia; [Graus, Matthew S.; Francois, Mathias] Univ Sydney, Centenary Inst, Sch Med Sci, David Richmond Lab Cardiovasc Dev gene regulat & e, Sydney, NSW 2…		Morsch, M (corresponding author), Macquarie Univ, Fac Med Hlth & Human Sci, MND Res Ctr, Macquarie Med Sch, Sydney, NSW 2109, Australia.	marco.morsch@mq.edu.au								1	1											MAY 22	2024	52	9
J	Figueiredo, AS; Loureiro, JR; Macedo-Ribeiro, S; Silveira, I				Figueiredo, Ana S.; Loureiro, Joana R.; Macedo-Ribeiro, Sandra; Silveira, Isabel			Advances in Nucleotide Repeat Expansion Diseases: Transcription Gets in Phase	CELLS				Review								Unstable DNA repeat expansions and insertions have been found to cause more than 50 neurodevelopmental, neurodegenerative, and neuromuscular disorders. One of the main hallmarks of repeat expansion diseases is the formation of abnormal RNA or protein aggregates in the neuronal cells of affected individuals. Recent evidence indicates that alterations of the dynamic or material properties of biomol…	[Figueiredo, Ana S.; Loureiro, Joana R.; Macedo-Ribeiro, Sandra; Silveira, Isabel] Univ Porto, Inst Invest & Inovacao Saude i3S, P-4200135 Porto, Portugal; [Figueiredo, Ana S.; Loureiro, Joana R.; Macedo-Ribeiro, Sandra; Silveira, Isabel] Univ Porto, Inst Biol Mol & Celular IBMC, P-4200135 Porto, Portugal; [Figueiredo, Ana S.] Univ Porto, Inst Ciencias Biomed Abel Salazar ICBAS, P-4050313 Porto, …		Silveira, I (corresponding author), Univ Porto, Inst Invest & Inovacao Saude i3S, P-4200135 Porto, Portugal.;Silveira, I (corresponding author), Univ Porto, Inst Biol Mol & Celular IBMC, P-4200135 Porto, Portugal.	isilveir@ibmc.up.pt								4	4											MAR	2023	12	6
J	Mompeán, M; Oroz, J; Laurents, D				Mompean, Miguel; Oroz, Javier; Laurents, Douglas, V			Do polyproline II helix associations modulate biomolecular condensates?	FEBS OPEN BIO				Article								Biomolecular condensates are microdroplets that form inside cells and serve to selectively concentrate proteins, RNAs and other molecules for a variety of physiological functions, but can contribute to cancer, neurodegenerative diseases and viral infections. The formation of these condensates is driven by weak, transient interactions between molecules. These weak associations can operate at the l…	[Mompean, Miguel; Oroz, Javier; Laurents, Douglas, V] CSIC, Dept Quim Fis Biol, Inst Quim Fis Rocasolano, Serrano 119, Madrid 28006, Spain		Laurents, D (corresponding author), CSIC, Dept Quim Fis Biol, Inst Quim Fis Rocasolano, Serrano 119, Madrid 28006, Spain.									15	15											SEP	2021	11	9
J	Liu, Y; Yao, ZY; Lian, GW; Yang, PG				Liu, Yi; Yao, Zhiying; Lian, Guiwei; Yang, Peiguo			Biomolecular phase separation in stress granule assembly and virus infection	ACTA BIOCHIMICA ET BIOPHYSICA SINICA				Review								Liquid-liquid phase separation (LLPS) has emerged as a crucial mechanism for cellular compartmentalization. One prominent example of this is the stress granule. Found in various types of cells, stress granule is a biomolecular condensate formed through phase separation. It comprises numerous RNA and RNA-binding proteins. Over the past decades, substantial knowledge has been gained about the compo…	[Liu, Yi; Yao, Zhiying; Lian, Guiwei; Yang, Peiguo] Westlake Univ, Sch Life Sci, Westlake Lab Life Sci & Biomed, Hangzhou 310030, Peoples R China		Yang, PG (corresponding author), Westlake Univ, Sch Life Sci, Westlake Lab Life Sci & Biomed, Hangzhou 310030, Peoples R China.	yangpeiguo@westlake.edu.cn								6	7											JUL	2023	55	7
J	Siegert, A; Rankovic, M; Favretto, F; Ukmar-Godec, T; Strohäker, T; Becker, S; Zweckstetter, M				Siegert, Anna; Rankovic, Marija; Favretto, Filippo; Ukmar-Godec, Tina; Strohaeker, Timo; Becker, Stefan; Zweckstetter, Markus			Interplay between tau and α-synuclein liquid-liquid phase separation	PROTEIN SCIENCE				Article								In Parkinson's disease with dementia, up to 50% of patients develop a high number of tau-containing neurofibrillary tangles. Tau-based pathologies may thus act synergistically with the alpha-synuclein pathology to confer a worse prognosis. A better understanding of the relationship between the two distinct pathologies is therefore required. Liquid-liquid phase separation (LLPS) of proteins has re…	[Siegert, Anna; Favretto, Filippo; Ukmar-Godec, Tina; Strohaeker, Timo; Zweckstetter, Markus] German Ctr Neurodegenerat Dis DZNE, Von Siebold Str 3a, D-37075 Gottingen, Germany; [Rankovic, Marija; Becker, Stefan; Zweckstetter, Markus] Max Planck Inst Biophys Chem, Dept NMR Based Struct Biol, Gottingen, Germany		Zweckstetter, M (corresponding author), German Ctr Neurodegenerat Dis DZNE, Von Siebold Str 3a, D-37075 Gottingen, Germany.	markus.zweckstetter@dzne.de								56	61											JUL	2021	30	7
J	Peng, Q; Tan, SM; Xia, LZ; Wu, NY; Oyang, L; Tang, YY; Su, M; Luo, X; Wang, Y; Sheng, XW; Zhou, YJ; Liao, QJ				Peng, Qiu; Tan, Shiming; Xia, Longzheng; Wu, Nayiyuan; Oyang, Linda; Tang, Yanyan; Su, Min; Luo, Xia; Wang, Ying; Sheng, Xiaowu; Zhou, Yujuan; Liao, Qianjin			Phase separation in Cancer: From the Impacts and Mechanisms to Treatment potentials	INTERNATIONAL JOURNAL OF BIOLOGICAL SCIENCES				Review								Cancer is a public health problem of great concern, and it is also one of the main causes of death in the world. Cancer is a disease characterized by dysregulation of diverse cellular processes, including avoiding growth inhibitory factors, avoiding immune damage and promoting metastasis, etc. However, the precise mechanism of tumorigenesis and tumor progression still needs to be further elucidat…	[Peng, Qiu; Tan, Shiming; Xia, Longzheng; Wu, Nayiyuan; Oyang, Linda; Tang, Yanyan; Su, Min; Luo, Xia; Wang, Ying; Sheng, Xiaowu; Zhou, Yujuan; Liao, Qianjin] Cent South Univ, Hunan Canc Hosp, Hunan Key Lab Canc Metab, Changsha 410013, Hunan, Peoples R China; [Peng, Qiu; Tan, Shiming; Xia, Longzheng; Wu, Nayiyuan; Oyang, Linda; Tang, Yanyan; Su, Min; Luo, Xia; Wang, Ying; Sheng, Xiaowu; Zhou, Yuj…		Zhou, YJ; Liao, QJ (corresponding author), Cent South Univ, Hunan Canc Hosp, Hunan Key Lab Canc Metab, Changsha 410013, Hunan, Peoples R China.;Zhou, YJ; Liao, QJ (corresponding author), Cent South Univ, Affiliated Canc Hosp, Xiangya Sch Med, Changsha 410013, Hunan, Peoples R China.;Zhou, YJ; Liao, QJ (corresponding author), Hunan Key Lab Translat Radiat Oncol, 283 Tongzipo Rd, Changsha 410013, H…	yujany_zhou@163.com; liaoqianjin@hnca.org.cn								25	25												2022	18	13
J	Fu, QG; Zhang, BX; Chen, XP; Chu, L				Fu, Qinggang; Zhang, Bixiang; Chen, Xiaoping; Chu, Liang			Liquid-liquid phase separation in Alzheimer's disease	JOURNAL OF MOLECULAR MEDICINE-JMM				Review								The pathological aggregation and misfolding of tau and amyloid-beta play a key role in Alzheimer's disease (AD). However, the underlying pathological mechanisms remain unclear. Emerging evidences indicate that liquid-liquid phase separation (LLPS) has great impacts on regulating human health and diseases, especially neurodegenerative diseases. A series of studies have revealed the significance of…	[Fu, Qinggang; Zhang, Bixiang; Chen, Xiaoping; Chu, Liang] Huazhong Univ Sci & Technol, Tongji Hosp, Tongji Med Coll, Hepat Surg Ctr,Hubei Key Lab Hepatopancreat Billia, Wuhan 430030, Hubei, Peoples R China		Chu, L (corresponding author), Huazhong Univ Sci & Technol, Tongji Hosp, Tongji Med Coll, Hepat Surg Ctr,Hubei Key Lab Hepatopancreat Billia, Wuhan 430030, Hubei, Peoples R China.	liangchu@tjh.tjmu.edu.cn								7	7											FEB	2024	102	2
J	Emmanouilidis, L; Esteban-Hofer, L; Damberger, FF; de Vries, T; Nguyen, CKX; Ibáñez, LF; Mergenthal, S; Klotzsch, E; Yulikov, M; Jeschke, G; Allain, FHT				Emmanouilidis, Leonidas; Esteban-Hofer, Laura; Damberger, Fred F.; de Vries, Tebbe; Nguyen, Cristina K. X.; Ibanez, Luis Fabregas; Mergenthal, Simon; Klotzsch, Enrico; Yulikov, Maxim; Jeschke, Gunnar; Allain, Frederic H. -T.			NMR and EPR reveal a compaction of the RNA-binding protein FUS upon droplet formation	NATURE CHEMICAL BIOLOGY				Article								Many RNA-binding proteins undergo liquid-liquid phase separation, which underlies the formation of membraneless organelles, such as stress granules and P-bodies. Studies of the molecular mechanism of phase separation in vitro are hampered by the coalescence and sedimentation of organelle-sized droplets interacting with glass surfaces. Here, we demonstrate that liquid droplets of fused in sarcoma …	[Emmanouilidis, Leonidas; Damberger, Fred F.; de Vries, Tebbe; Nguyen, Cristina K. X.; Allain, Frederic H. -T.] Swiss Fed Inst Technol, Inst Biochem, Dept Biol, Zurich, Switzerland; [Esteban-Hofer, Laura; Ibanez, Luis Fabregas; Yulikov, Maxim; Jeschke, Gunnar] Swiss Fed Inst Technol, Dept Chem & Appl Biosci, Lab Phys Chem, Zurich, Switzerland; [Mergenthal, Simon; Klotzsch, Enrico] Humboldt Univ, …		Emmanouilidis, L; Allain, FHT (corresponding author), Swiss Fed Inst Technol, Inst Biochem, Dept Biol, Zurich, Switzerland.;Jeschke, G (corresponding author), Swiss Fed Inst Technol, Dept Chem & Appl Biosci, Lab Phys Chem, Zurich, Switzerland.	leonidas@bc.biol.ethz.ch; gjeschke@ethz.ch; allain@bc.biol.ethz.ch								53	56											MAY	2021	17	5
J	Freibaum, BD; Taylor, JP				Freibaum, Brian D.; Taylor, J. Paul			The Role of Dipeptide Repeats in C9ORF72-Related ALS-FTD	FRONTIERS IN MOLECULAR NEUROSCIENCE				Review								Expansion of a hexanucleotide (GGGGCC) repeat in the gene chromosome 9 open reading frame 72 (C9ORF72) is the most common cause of amyotrophic lateral sclerosis and frontotemporal dementia (FTD). Three non-exclusive mechanisms have been proposed to contribute to the pathology initiated by this genetic insult. First, it was suggested that decreased expression of the C9orf72 protein product may con…	[Freibaum, Brian D.; Taylor, J. Paul] St Jude Childrens Res Hosp, Dept Cell & Mol Biol, 332 N Lauderdale St, Memphis, TN 38105 USA; [Taylor, J. Paul] Howard Hughes Med Inst, Chevy Chase, MD 20815 USA		Taylor, JP (corresponding author), St Jude Childrens Res Hosp, Dept Cell & Mol Biol, 332 N Lauderdale St, Memphis, TN 38105 USA.;Taylor, JP (corresponding author), Howard Hughes Med Inst, Chevy Chase, MD 20815 USA.	jpaul.taylor@stjude.org								190	224											FEB 13	2017	10
J	Reber, S; Jutzi, D; Lindsay, H; Devoy, A; Mechtersheimer, J; Levone, BR; Domanski, M; Bentmann, E; Dormann, D; Mühlemann, O; Barabino, SML; Ruepp, MD				Reber, Stefan; Jutzi, Daniel; Lindsay, Helen; Devoy, Anny; Mechtersheimer, Jonas; Levone, Brunno Rocha; Domanski, Michal; Bentmann, Eva; Dormann, Dorothee; Muehlemann, Oliver; Barabino, Silvia M. L.; Ruepp, Marc-David			The phase separation-dependent FUS interactome reveals nuclear and cytoplasmic function of liquid-liquid phase separation	NUCLEIC ACIDS RESEARCH				Article								Liquid-liquid phase separation (LLPS) of proteins and RNAs has emerged as the driving force underlying the formation of membrane-less organelles. Such biomolecular condensates have various biological functions and have been linked to disease. The protein Fused in Sarcoma (FUS) undergoes LLPS and mutations in FUS have been causally linked to the motor neuron disease Amyotrophic Lateral Sclerosis (…	[Reber, Stefan; Jutzi, Daniel; Devoy, Anny; Mechtersheimer, Jonas; Ruepp, Marc-David] Kings Coll London, United Kingdom Dementia Res Inst Ctr, Inst Psychiat Psychol & Neurosci, Maurice Wohl Clin Neurosci Inst, London, England; [Lindsay, Helen] Ecole Polytech Fed Lausanne EPFL, Dept Math, Lausanne, Switzerland; [Levone, Brunno Rocha; Barabino, Silvia M. L.] Univ Milano Bicocca, Dept Biotechnol & B…		Reber, S; Ruepp, MD (corresponding author), Kings Coll London, United Kingdom Dementia Res Inst Ctr, Inst Psychiat Psychol & Neurosci, Maurice Wohl Clin Neurosci Inst, London, England.;Reber, S (corresponding author), Skyhawk Therapeut Europe GmbH, Hochbergerstr 60C, CH-4057 Basel, Switzerland.	stefan@skyhawktx.com; marc-david.ruepp@kcl.ac.uk								52	61											JUL 21	2021	49	13
J	Mohanty, P; Shenoy, J; Rizuan, A; Mercado-Ortiz, JF; Fawzi, NL; Mittal, J				Mohanty, Priyesh; Shenoy, Jayakrishna; Rizuan, Azamat; Mercado-Ortiz, Jose F.; Fawzi, Nicolas L.; Mittal, Jeetain			A synergy between site- specific and transient interactions drives the phase separation of a disordered, low- complexity domain	PROCEEDINGS OF THE NATIONAL ACADEMY OF SCIENCES OF THE UNITED STATES OF AMERICA				Article								TAR DNA-binding protein 43 (TDP- 43) is involved in key processes in RNA metabolism and is frequently implicated in many neurodegenerative diseases, including amyotrophic lateral sclerosis and frontotemporal dementia. The prion- like, disordered C-terminal domain (CTD) of TDP- 43 is aggregation-prone, can undergo liquid-liquid phase separation (LLPS) in isolation, and is critical for phase separa…	[Mohanty, Priyesh; Rizuan, Azamat; Mittal, Jeetain] Texas A&M Univ, Artie McFerrin Dept Chem Engn, College Stn, TX 77843 USA; [Shenoy, Jayakrishna; Mercado-Ortiz, Jose F.; Fawzi, Nicolas L.] Brown Univ, Dept Mol Biol Cell Biol & Biochem, Providence, RI 02912 USA; [Mittal, Jeetain] Texas A&M Univ, Dept Chem, College Stn, TX 77843 USA; [Mittal, Jeetain] Texas A&M Univ, Interdisciplinary Grad Progra…		Mittal, J (corresponding author), Texas A&M Univ, Artie McFerrin Dept Chem Engn, College Stn, TX 77843 USA.;Fawzi, NL (corresponding author), Brown Univ, Dept Mol Biol Cell Biol & Biochem, Providence, RI 02912 USA.;Mittal, J (corresponding author), Texas A&M Univ, Dept Chem, College Stn, TX 77843 USA.;Mittal, J (corresponding author), Texas A&M Univ, Interdisciplinary Grad Program Genet & Genom, …	nicolas_fawzi@brown.edu; jeetain@tamu.edu								17	17											AUG 22	2023	120	34
J	Küffner, AM; Linsenmeier, M; Grigolato, F; Prodan, M; Zuccarini, R; Palmiero, UC; Faltova, L; Arosio, P				Kueffner, Andreas M.; Linsenmeier, Miriam; Grigolato, Fulvio; Prodan, Marc; Zuccarini, Remo; Palmiero, Umberto Capasso; Faltova, Lenka; Arosio, Paolo			Sequestration within biomolecular condensates inhibits Aβ-42 amyloid formation	CHEMICAL SCIENCE				Article								Biomolecular condensates are emerging as an efficient strategy developed by cells to control biochemical reactions in space and time by locally modifying composition and environment. Yet, local increase in protein concentration within these compartments could promote aberrant aggregation events, including the nucleation and growth of amyloid fibrils. Understanding protein stability within the cro…	[Kueffner, Andreas M.; Linsenmeier, Miriam; Grigolato, Fulvio; Prodan, Marc; Zuccarini, Remo; Palmiero, Umberto Capasso; Faltova, Lenka; Arosio, Paolo] Swiss Fed Inst Technol, Dept Chem & Appl Biosci, Inst Chem & Bioengn, CH-8093 Zurich, Switzerland		Arosio, P (corresponding author), Swiss Fed Inst Technol, Dept Chem & Appl Biosci, Inst Chem & Bioengn, CH-8093 Zurich, Switzerland.	paolo.arosio@chem.ethz.ch								31	32											MAR 28	2021	12	12
J	Liu, Y; Feng, WJ; Wang, YS; Wu, B				Liu, Yang; Feng, Wenjuan; Wang, Yunshan; Wu, Bin			Crosstalk between protein post-translational modifications and phase separation	CELL COMMUNICATION AND SIGNALING				Review								The phenomenon of phase separation is quite common in cells, and it is involved in multiple processes of life activities. However, the current research on the correlation between protein modifications and phase separation and the interference with the tendency of phase separation has some limitations. Here we focus on several post-translational modifications of proteins, including protein phospho…	[Liu, Yang; Wang, Yunshan; Wu, Bin] Shandong Univ, Cheeloo Coll Med, Jinan Cent Hosp, Jinan, Peoples R China; [Feng, Wenjuan; Wu, Bin] Shandong First Med Univ, Cent Hosp, Dept Reprod Med, Jinan, Peoples R China; [Wang, Yunshan] Shandong First Med Univ, Cent Hosp, Basic Med Res Ctr, Jinan, Peoples R China		Wang, YS; Wu, B (corresponding author), Shandong Univ, Cheeloo Coll Med, Jinan Cent Hosp, Jinan, Peoples R China.;Wu, B (corresponding author), Shandong First Med Univ, Cent Hosp, Dept Reprod Med, Jinan, Peoples R China.;Wang, YS (corresponding author), Shandong First Med Univ, Cent Hosp, Basic Med Res Ctr, Jinan, Peoples R China.	sdjnwys@163.com; wb0538@sdu.edu.cn								5	5											FEB 12	2024	22	1
J	Usluer, S; Spreitzer, E; Bourgeois, B; Madl, T				Usluer, Sinem; Spreitzer, Emil; Bourgeois, Benjamin; Madl, Tobias			p53 Transactivation Domain Mediates Binding and Phase Separation with Poly-PR/GR	INTERNATIONAL JOURNAL OF MOLECULAR SCIENCES				Article								The most common genetic cause of amyotrophic lateral sclerosis (ALS) and frontotemporal dementia (FTD) is the presence of poly-PR/GR dipeptide repeats, which are encoded by the chromosome 9 open reading frame 72 (C9orf72) gene. Recently, it was shown that poly-PR/GR alters chromatin accessibility, which results in the stabilization and enhancement of transcriptional activity of the tumor suppress…	[Usluer, Sinem; Spreitzer, Emil; Bourgeois, Benjamin; Madl, Tobias] Med Univ Graz, Gottfried Schatz Res Ctr Cell Signaling Metab & A, Dept Mol Biol & Biochem, A-8010 Graz, Austria; [Madl, Tobias] BioTechMed Graz, A-8010 Graz, Austria		Madl, T (corresponding author), Med Univ Graz, Gottfried Schatz Res Ctr Cell Signaling Metab & A, Dept Mol Biol & Biochem, A-8010 Graz, Austria.;Madl, T (corresponding author), BioTechMed Graz, A-8010 Graz, Austria.	sinem.usluer@medunigraz.at; emil.spreitzer@medunigraz.at; benjamin.bourgeois@medunigraz.at; tobias.madl@medunigraz.at								10	10											NOV	2021	22	21
J	Lang, RR; Hodgson, RE; Shelkovnikova, TA				Lang, Ruaridh; Hodgson, Rachel E.; Shelkovnikova, Tatyana A.			TDP-43 in nuclear condensates: where, how, and why	BIOCHEMICAL SOCIETY TRANSACTIONS				Review								TDP-43 is an abundant and ubiquitously expressed nuclear protein that becomes dysfunctional in a spectrum of neurodegenerative diseases. TDP-43's ability to phase separate and form/enter biomolecular condensates of varying size and composition is critical for its functionality. Despite the high density of phase-separated assemblies in the nucleus and the nuclear abundance of TDP-43, our understan…	[Lang, Ruaridh; Hodgson, Rachel E.; Shelkovnikova, Tatyana A.] Univ Sheffield, Sheffield Inst Translat Neurosci SITraN, Dept Neurosci, Sheffield, England		Shelkovnikova, TA (corresponding author), Univ Sheffield, Sheffield Inst Translat Neurosci SITraN, Dept Neurosci, Sheffield, England.	t.shelkovnikova@sheffield.ac.uk								0	0											AUG	2024	52	4
J	Tejedor, AR; Collepardo-Guevara, R; Ramírez, J; Espínosa, JR				Tejedor, Andres R.; Collepardo-Guevara, Rosana; Ramirez, Jorge; Espinosa, Jorge R.			Time-Dependent Material Properties of Aging Biomolecular Condensates from Different Viscoelasticity Measurements in Molecular Dynamics Simulations	JOURNAL OF PHYSICAL CHEMISTRY B				Article								Biomolecular condensates are important contributors tothe internalorganization of the cell material. While initially described as liquid-likedroplets, the term biomolecular condensates is now used to describea diversity of condensed phase assemblies with material propertiesextending from low to high viscous liquids, gels, and even glasses.Because the material properties of condensates are determi…	[Tejedor, Andres R.; Espinosa, Jorge R.] Univ Cambridge, Maxwell Ctr, Dept Phys, Cavendish Lab, JJ Thomson Ave, Cambridge CB3 0HE, England; [Tejedor, Andres R.; Ramirez, Jorge] Univ Politecn Madrid, Dept Chem Engn, Madrid 28006, Spain; [Collepardo-Guevara, Rosana] Univ Cambridge, Yusuf Hamied Dept Chem, Cambridge CB2 1EW, England; [Collepardo-Guevara, Rosana] Univ Cambridge, Dept Genet, Cambridge…		Espínosa, JR (corresponding author), Univ Cambridge, Maxwell Ctr, Dept Phys, Cavendish Lab, JJ Thomson Ave, Cambridge CB3 0HE, England.;Ramírez, J (corresponding author), Univ Politecn Madrid, Dept Chem Engn, Madrid 28006, Spain.;Espínosa, JR (corresponding author), Univ Complutense Madrid, Fac Chem Sci, Dept Chem Phys, Madrid 28040, Spain.									10	10											MAY 17	2023	127	20
J	Tamaki, Y; Urushitani, M				Tamaki, Yoshitaka; Urushitani, Makoto			Molecular Dissection of TDP-43 as a Leading Cause of ALS/FTLD	INTERNATIONAL JOURNAL OF MOLECULAR SCIENCES				Review								TAR DNA binding protein 43 (TDP-43) is a DNA/RNA binding protein involved in pivotal cellular functions, especially in RNA metabolism. Hyperphosphorylated and ubiquitinated TDP-43-positive neuronal cytoplasmic inclusions are identified in the brain and spinal cord in most cases of amyotrophic lateral sclerosis (ALS) and a substantial proportion of frontotemporal lobar degeneration (FTLD) cases. T…	[Tamaki, Yoshitaka] Kyoto Univ, Grad Sch Med, Dept Neurol, Kyoto 6068507, Japan; [Urushitani, Makoto] Shiga Univ Med Sci, Dept Neurol, Otsu, Shiga 5202192, Japan		Urushitani, M (corresponding author), Shiga Univ Med Sci, Dept Neurol, Otsu, Shiga 5202192, Japan.	uru@belle.shiga-med.ac.jp								24	25											OCT	2022	23	20
J	Elbaum-Garfinkle, S				Elbaum-Garfinkle, Shana			Matter over mind: Liquid phase separation and neurodegeneration	JOURNAL OF BIOLOGICAL CHEMISTRY				Review								Phase separation of biomolecules leading to the formation of assemblies with distinct material properties has recently emerged as a new paradigm underlying subcellular organization. The discovery that disordered proteins, long associated with aggregation in neurodegenerative disease, are also implicated in driving liquid phase separation has galvanized significant interest in exploring the relati…	[Elbaum-Garfinkle, Shana] CUNY, Struct Biol Initiat, Adv Sci Res Ctr, New York, NY 10031 USA; [Elbaum-Garfinkle, Shana] CUNY, PhD Program Biochem, Grad Ctr, New York, NY 10031 USA		Elbaum-Garfinkle, S (corresponding author), CUNY, Struct Biol Initiat, Adv Sci Res Ctr, New York, NY 10031 USA.	shana.elbaum@asrc.cuny.edu								153	173											MAY 3	2019	294	18
J	Staderini, T; Bigi, A; Lagrève, C; Marzi, I; Bemporad, F; Chiti, F				Staderini, Tommaso; Bigi, Alessandra; Lagreve, Clement; Marzi, Isabella; Bemporad, Francesco; Chiti, Fabrizio			Biophysical characterization of the phase separation of TDP-43 devoid of the C-terminal domain	CELLULAR & MOLECULAR BIOLOGY LETTERS				Article								Background: Frontotemporal lobar degeneration with ubiquitin-positive inclusions (FTLD-TDP), amyotrophic lateral sclerosis (ALS) and limbic-predominant age-related TDP-43 encephalopathy (LATE) are associated with deposition of cytoplasmic inclusions of TAR DNA-binding protein 43 (TDP-43) in neurons. One complexity of this process lies in the ability of TDP-43 to form liquid-phase membraneless org…	[Staderini, Tommaso; Bigi, Alessandra; Lagreve, Clement; Marzi, Isabella; Bemporad, Francesco; Chiti, Fabrizio] Univ Florence, Dept Expt & Clin Biomed Sci Mario Serio, I-50134 Florence, Italy; [Staderini, Tommaso] Univ Florence, Dept Chem Ugo Schiff, I-50019 Florence, Italy; [Staderini, Tommaso] Univ Florence, Magnet Resonance Ctr, CERM, I-50019 Florence, Italy; [Lagreve, Clement] Ecole Natl Supe…		Chiti, F (corresponding author), Univ Florence, Dept Expt & Clin Biomed Sci Mario Serio, I-50134 Florence, Italy.	fabrizio.chiti@unifi.it								0	0											JUL 13	2024	29	1
J	Li, P; Chen, JX; Wang, X; Su, ZD; Gao, M; Huang, YQ				Li, Ping; Chen, Jingxin; Wang, Xi; Su, Zhengding; Gao, Meng; Huang, Yongqi			Liquid-liquid phase separation of tau: Driving forces, regulation, and biological implications	NEUROBIOLOGY OF DISEASE				Review								The past 15 years have witnessed an explosion in the studies of biomolecular condensates that are implicated in numerous biological processes and play vital roles in human health and diseases. Recent findings demonstrate that the microtubule-associated protein tau forms liquid condensates through liquid-liquid phase separation (LLPS) in in vitro experiments using purified recombinant proteins and…	[Li, Ping; Chen, Jingxin; Wang, Xi; Su, Zhengding; Gao, Meng; Huang, Yongqi] Hubei Univ Technol, Cooperat Innovat Ctr Ind Fermentat, Minist Educ & Hubei Prov, Wuhan 430068, Peoples R China; [Li, Ping; Chen, Jingxin; Wang, Xi; Su, Zhengding; Gao, Meng; Huang, Yongqi] Hubei Univ Technol, Hubei Key Lab Ind Microbiol, Wuhan 430068, Peoples R China; [Li, Ping; Chen, Jingxin; Wang, Xi; Su, Zhengding; G…		Gao, M; Huang, YQ (corresponding author), Hubei Univ Technol, Cooperat Innovat Ctr Ind Fermentat, Minist Educ & Hubei Prov, Wuhan 430068, Peoples R China.;Gao, M; Huang, YQ (corresponding author), Hubei Univ Technol, Hubei Key Lab Ind Microbiol, Wuhan 430068, Peoples R China.;Gao, M; Huang, YQ (corresponding author), Hubei Univ Technol, Key Lab Ind Fermentat, Minist Educ, Wuhan 430068, Peoples R …	gaomeng@hbut.edu.cn; yqhuang@hbut.edu.cn								9	9											JUL	2023	183
J	Shin, Y				Shin, Yongdae			Rich Phase Separation Behavior of Biomolecules	MOLECULES AND CELLS				Review								Phase separation is a thermodynamic process leading to the formation of compositionally distinct phases. For the past few years, numerous works have shown that biomolecular phase separation serves as biogenesis mechanisms of diverse intracellular condensates, and aberrant phase transitions are associated with disease states such as neurodegenerative diseases and cancers. Condensates exhibit rich …	[Shin, Yongdae] Seoul Natl Univ, Dept Mech Engn, Seoul 08826, South Korea; [Shin, Yongdae] Seoul Natl Univ, Interdisciplinary Program Bioengn, Seoul 08826, South Korea		Shin, Y (corresponding author), Seoul Natl Univ, Dept Mech Engn, Seoul 08826, South Korea.;Shin, Y (corresponding author), Seoul Natl Univ, Interdisciplinary Program Bioengn, Seoul 08826, South Korea.	ydshin@snu.ac.kr								20	20											JAN	2022	45	1
J	Ingólfsson, HI; Rizuan, A; Liu, XK; Mohanty, P; Souza, PCT; Marrink, SJ; Bowers, MT; Mittal, J; Berry, J				Ingolfsson, Helgi I.; Rizuan, Azamat; Liu, Xikun; Mohanty, Priyesh; Souza, Paulo C. T.; Marrink, Siewert J.; Bowers, Michael T.; Mittal, Jeetain; Berry, Joel			Multiscale simulations reveal TDP-43 molecular-level interactions driving condensation	BIOPHYSICAL JOURNAL				Article								The RNA-binding protein TDP-43 is associated with mRNA processing and transport from the nucleus to the cytoplasm. TDP-43 localizes in the nucleus as well as accumulating in cytoplasmic condensates such as stress granules. Aggregation and formation of amyloid-like fibrils of cytoplasmic TDP-43 are hallmarks of numerous neurodegenerative diseases, most strikingly present in >90% of amyotrophic lat…	[Ingolfsson, Helgi I.; Liu, Xikun; Berry, Joel] Lawrence Livermore Natl Lab, Phys & Life Sci Directorate, Livermore, CA 94550 USA; [Rizuan, Azamat; Mohanty, Priyesh; Mittal, Jeetain] Texas A&M Coll Engn, Artie McFerrin Dept Chem Engn, College Stn, TX USA; [Liu, Xikun; Bowers, Michael T.] Univ Calif Santa Barbara, Dept Chem & Biochem, Santa Barbara, CA USA; [Souza, Paulo C. T.] CNRS, Mol Microbiol…		Ingólfsson, HI (corresponding author), Lawrence Livermore Natl Lab, Phys & Life Sci Directorate, Livermore, CA 94550 USA.	ingolfsson1@llnl.gov								14	14											NOV 21	2023	122	22
J	Shattuck, JE; Paul, KR; Cascarina, SM; Ross, ED				Shattuck, Jenifer E.; Paul, Kacy R.; Cascarina, Sean M.; Ross, Eric D.			The prion-like protein kinase Sky1 is required for efficient stress granule disassembly	NATURE COMMUNICATIONS				Article								Stress granules are membraneless protein- and mRNA-rich organelles that form in response to perturbations in environmental conditions. Stress granule formation is reversible, and persistent stress granules have been implicated in a variety of neurodegenerative disorders, including amyotrophic lateral sclerosis. However, characterization of the factors involved in dissolving stress granules is inc…	[Shattuck, Jenifer E.; Paul, Kacy R.; Cascarina, Sean M.; Ross, Eric D.] Colorado State Univ, Dept Biochem & Mol Biol, Ft Collins, CO 80523 USA; [Shattuck, Jenifer E.] Boston Univ, Dept Pharmacol & Expt Therapeut, Sch Med, Boston, MA 02118 USA		Ross, ED (corresponding author), Colorado State Univ, Dept Biochem & Mol Biol, Ft Collins, CO 80523 USA.	eric.ross@colostate.edu								29	34											AUG 9	2019	10
J	Ji, YLM; Li, F; Qiao, Y				Ji, Yanglimin; Li, Fen; Qiao, Yan			Modulating liquid-liquid phase separation of FUS: mechanisms and strategies	JOURNAL OF MATERIALS CHEMISTRY B				Review								Liquid-liquid phase separation (LLPS) of biomolecules inspires the construction of protocells and drives the formation of cellular membraneless organelles. The resulting biomolecular condensates featuring dynamic assembly, disassembly, and phase transition play significant roles in a series of biological processes, including RNA metabolism, DNA damage response, signal transduction and neurodegene…	[Ji, Yanglimin; Li, Fen; Qiao, Yan] Chinese Acad Sci, CAS Res Educ Ctr Excellence Mol Sci, Inst Chem, Beijing Natl Lab Mol Sci BNLMS,Lab Polymer Phys &, Beijing 100190, Peoples R China; [Ji, Yanglimin; Li, Fen; Qiao, Yan] Univ Chinese Acad Sci, Beijing 100049, Peoples R China		Qiao, Y (corresponding author), Chinese Acad Sci, CAS Res Educ Ctr Excellence Mol Sci, Inst Chem, Beijing Natl Lab Mol Sci BNLMS,Lab Polymer Phys &, Beijing 100190, Peoples R China.;Qiao, Y (corresponding author), Univ Chinese Acad Sci, Beijing 100049, Peoples R China.	yanqiao@iccas.ac.cn								15	16											NOV 3	2022	10	42
J	Hou, KY; Liu, TT; Li, JW; Xian, MY; Sun, L; Wei, JS				Hou, Kaiying; Liu, Tingting; Li, Jingwen; Xian, Meiyan; Sun, Lin; Wei, Jianshe			Liquid-liquid phase separation regulates alpha-synuclein aggregate and mitophagy in Parkinson's disease	FRONTIERS IN NEUROSCIENCE				Review								Parkinson's disease (PD) is the second most common neurodegenerative disease in the world, and alpha-synuclein (& alpha;-syn) abnormal aggregate and mitochondrial dysfunction play a crucial role in its pathological development. Recent studies have revealed that proteins can form condensates through liquid-liquid phase separation (LLPS), and LLPS has been found to be widely present in & alpha;-syn…	[Hou, Kaiying; Liu, Tingting; Li, Jingwen; Xian, Meiyan; Wei, Jianshe] Henan Univ, Sch Life Sci, Kaifeng, Peoples R China; [Sun, Lin] Henan Univ, Coll Chem & Mol Sci, Kaifeng 475004, Peoples R China		Wei, JS (corresponding author), Henan Univ, Sch Life Sci, Kaifeng, Peoples R China.;Sun, L (corresponding author), Henan Univ, Coll Chem & Mol Sci, Kaifeng 475004, Peoples R China.	sunlin@vip.henu.edu.cn; jswei@henu.edu.cn								4	5											SEP 14	2023	17
J	Ding, XF; Gu, SY; Xue, S; Luo, SZ				Ding, Xiufang; Gu, Siyu; Xue, Song; Luo, Shi-Zhong			Disease-associated mutations affect TIA1 phase separation and aggregation in a proline-dependent manner	BRAIN RESEARCH				Article								T-cell restriction intracellular antigen 1 (TIA1) is an RNA-binding protein that is a major component of stress granules (SGs). The low complexity domain (LCD) of TIA1 plays a central role in facilitating SGs assembly through liquid-liquid phase separation (LLPS). Disruption of the LLPS process has been associated with several diseases. It has recently been shown that the proline-rich domain affe…	[Ding, Xiufang; Gu, Siyu; Xue, Song; Luo, Shi-Zhong] Beijing Univ Chem Technol, Coll Life Sci & Technol, Beijing Key Lab Bioproc, Beijing 100029, Peoples R China		Luo, SZ (corresponding author), Beijing Univ Chem Technol, Coll Life Sci & Technol, Beijing Key Lab Bioproc, Beijing 100029, Peoples R China.	luosz@mail.buct.edu.cn								9	11											OCT 1	2021	1768
J	Zumbro, E; Alexander-Katz, A				Zumbro, Emiko; Alexander-Katz, Alfredo			Multivalent polymers can control phase boundary, dynamics, and organization of liquid-liquid phase separation	PLOS ONE				Article								Multivalent polymers are a key structural component of many biocondensates. When interacting with their cognate binding proteins, multivalent polymers such as RNA and modular proteins have been shown to influence the liquid-liquid phase separation (LLPS) boundary to both control condensate formation and to influence condensate dynamics after phase separation. Much is still unknown about the funct…	[Zumbro, Emiko; Alexander-Katz, Alfredo] MIT, Dept Mat Sci & Engn, Cambridge, MA 02139 USA		Alexander-Katz, A (corresponding author), MIT, Dept Mat Sci & Engn, Cambridge, MA 02139 USA.	aalexand@mit.edu								6	6											NOV 8	2021	16	11
J	Li, SY; Wang, YY; Lai, LH				Li, Siyang; Wang, Yanyan; Lai, Luhua			Small molecules in regulating protein phase separation	ACTA BIOCHIMICA ET BIOPHYSICA SINICA				Review								Biomolecular condensates formed by phase separation are involved in many cellular processes. Dysfunctional or abnormal condensates are closely associated with neurodegenerative diseases, cancer and other diseases. Small molecules can effectively regulate protein phase separation by modulating the formation, dissociation, size and material properties of condensates. Discovery of small molecules to…	[Li, Siyang; Lai, Luhua] Peking Univ, Acad Adv Interdisciplinary Studies, Ctr Quantitat Biol, Beijing 100871, Peoples R China; [Wang, Yanyan; Lai, Luhua] Peking Univ, Coll Chem & Mol Engn, Peking Tsinghua Ctr Life Sci, BNLMS, Beijing 100871, Peoples R China		Lai, LH (corresponding author), Peking Univ, Acad Adv Interdisciplinary Studies, Ctr Quantitat Biol, Beijing 100871, Peoples R China.;Lai, LH (corresponding author), Peking Univ, Coll Chem & Mol Engn, Peking Tsinghua Ctr Life Sci, BNLMS, Beijing 100871, Peoples R China.	lhlai@pku.edu.cn								11	12											JUL	2023	55	7
J	Millar, SR; Huang, JQ; Schreiber, KJ; Tsai, YC; Won, J; Zhang, JP; Moses, AM; Youn, JY				Millar, Sean R.; Huang, Jie Qi; Schreiber, Karl J.; Tsai, Yi-Cheng; Won, Jiyun; Zhang, Jianping; Moses, Alan M.; Youn, Ji-Young			A New Phase of Networking: The Molecular Composition and Regulatory Dynamics of Mammalian Stress Granules	CHEMICAL REVIEWS				Review								Stress granules (SGs) are cytosolic biomolecular condensates that form in response to cellular stress. Weak, multivalent interactions between their protein and RNA constituents drive their rapid, dynamic assembly through phase separation coupled to percolation. Though a consensus model of SG function has yet to be determined, their perceived implication in cytoprotective processes (e.g., antivira…	[Millar, Sean R.; Huang, Jie Qi; Tsai, Yi-Cheng; Youn, Ji-Young] Univ Toronto, Dept Mol Genet, Toronto, ON M5S 1A8, Canada; [Schreiber, Karl J.; Youn, Ji-Young] Hosp Sick Children, Program Mol Med, Toronto, ON M5G 0A4, Canada; [Won, Jiyun] Univ Toronto, Dept Cell & Syst Biol, Toronto, ON M5S 3B2, Canada; [Zhang, Jianping] Sinai Hlth Syst, Lunenfeld Tanenbaum Res Inst, Toronto, ON M5G 1X5, Canada;…		Youn, JY (corresponding author), Univ Toronto, Dept Mol Genet, Toronto, ON M5S 1A8, Canada.;Youn, JY (corresponding author), Hosp Sick Children, Program Mol Med, Toronto, ON M5G 0A4, Canada.	jiyoung.youn@sickkids.ca								30	31											JAN 20	2023	123	14
J	Shahib, AK; Rastegar, M; van Wijnen, AJ; Davie, JR				Shahib, Ashraf K.; Rastegar, Mojgan; van Wijnen, Andre J.; Davie, James R.			Neurodevelopmental functions and activities of the KAT3 class of lysine acetyltransferases	BIOCHEMISTRY AND CELL BIOLOGY				Review								The human lysine acetyltransferases KAT3A ( CREBBP ) and KAT3B ( EP300 ) are essential enzymes in gene regulation in the nucleus. Their ubiquitous expression in metazoan cell types controls cell proliferation and differentiation during development. This comprehensive review delves into the biological roles of KAT3A and KAT3B in neurodevelopment, shedding light on how alterations in their regulati…	[Shahib, Ashraf K.; Rastegar, Mojgan; Davie, James R.] Univ Manitoba, Max Rady Coll Med, Rady Fac Hlth Sci, Dept Biochem & Med Genet, Winnipeg, MB R3E 0W2, Canada; [van Wijnen, Andre J.] Univ Vermont, Larner Coll Med, Dept Biochem, Burlington, VT USA; [Davie, James R.] CancerCare Manitoba, Paul Albrechtsen Res Inst, Winnipeg, MB R3E 0V9, Canada		Davie, JR (corresponding author), Univ Manitoba, Max Rady Coll Med, Rady Fac Hlth Sci, Dept Biochem & Med Genet, Winnipeg, MB R3E 0W2, Canada.;Davie, JR (corresponding author), CancerCare Manitoba, Paul Albrechtsen Res Inst, Winnipeg, MB R3E 0V9, Canada.	jim.davie@umanitoba.ca								0	0											DEC	2024	102	6
J	Chen, C; Yamanaka, Y; Ueda, K; Li, PY; Miyagi, T; Harada, Y; Tezuka, S; Narumi, S; Sugimoto, M; Kuroda, M; Hayamizu, Y; Kanekura, K				Chen, Chen; Yamanaka, Yoshiaki; Ueda, Koji; Li, Peiying; Miyagi, Tamami; Harada, Yuichiro; Tezuka, Sayaka; Narumi, Satoshi; Sugimoto, Masahiro; Kuroda, Masahiko; Hayamizu, Yuhei; Kanekura, Kohsuke			Phase separation and toxicity of C9orf72 poly(PR) depends on alternate distribution of arginine	JOURNAL OF CELL BIOLOGY				Article								Arg (R)-rich dipeptide repeat proteins (DPRs; poly(PR): Pro-Arg and poly(GR): Gly-Arg), encoded by a hexanucleotide expansion in the C9ORF72 gene, induce neurodegeneration in amyotrophic lateral sclerosis (ALS). Although R-rich DPRs undergo liquid-liquid phase separation (LLPS), which affects multiple biological processes, mechanisms underlying LLPS of DPRs remain elusive. Here, using in silico, …	[Chen, Chen; Tezuka, Sayaka; Hayamizu, Yuhei] Tokyo Inst Technol, Sch Mat & Chem Technol, Dept Mat Sci & Engn, Tokyo, Japan; [Yamanaka, Yoshiaki; Miyagi, Tamami; Harada, Yuichiro; Kuroda, Masahiko; Kanekura, Kohsuke] Tokyo Med Univ, Dept Mol Pathol, Tokyo, Japan; [Ueda, Koji] Japanese Fdn Canc Res, Canc Precis Med Ctr, Canc Prote Grp, Tokyo, Japan; [Li, Peiying] RIKEN, Ctr Biosyst Dynam Res, Yoko…		Hayamizu, Y (corresponding author), Tokyo Inst Technol, Sch Mat & Chem Technol, Dept Mat Sci & Engn, Tokyo, Japan.;Kanekura, K (corresponding author), Tokyo Med Univ, Dept Mol Pathol, Tokyo, Japan.	hayamizu.y.aa@m.titech.ac.jp; kanekura@tokyo-med.ac.jp								25	26											NOV 1	2021	220	11
J	Yasuda, K; Watanabe, TM; Kang, MG; Seo, JK; Rhee, HW; Tate, S				Yasuda, Kyota; Watanabe, Tomonobu M.; Kang, Myeong-Gyun; Seo, Jeong Kon; Rhee, Hyun-Woo; Tate, Shin-ichi			Valosin-containing protein regulates the stability of fused in sarcoma granules in cells by changing ATP concentrations	FEBS LETTERS				Article								Fused in sarcoma (FUS), a DNA/RNA-binding protein, undergoes liquid-liquid phase separation to form granules in cells. Aberrant FUS granulation is associated with neurodegenerative diseases, including amyotrophic lateral sclerosis and frontotemporal lobar degeneration. We found that FUS granules contain a multifunctional AAA ATPase, valosin-containing protein (VCP), which is known as a key regula…	[Yasuda, Kyota; Tate, Shin-ichi] Hiroshima Univ, Grad Sch Integrated Sci Life, Dept Math & Life Sci, 1-3-1 Kagamiyama, Higashihiroshima, Hiroshima 7398526, Japan; [Yasuda, Kyota; Tate, Shin-ichi] Hiroshima Univ, Res Ctr Math Chromatin Live Dynam RcMcD, Higashihiroshima, Japan; [Watanabe, Tomonobu M.] RIKEN, Lab Comprehens Bioimaging, Ctr Biosyst Dynam Res BDR, Kobe, Hyogo, Japan; [Watanabe, Tomon…		Yasuda, K; Tate, S (corresponding author), Hiroshima Univ, Grad Sch Integrated Sci Life, Dept Math & Life Sci, 1-3-1 Kagamiyama, Higashihiroshima, Hiroshima 7398526, Japan.	kyotay12@hiroshima-u.ac.jp; tate@hiroshima-u.ac.jp								3	3											JUN	2022	596	11
J	Ahmed, Z; Shahzadi, K; Jin, YT; Li, R; Momanyi, BM; Zulfiqar, H; Ning, L; Lin, H				Ahmed, Zahoor; Shahzadi, Kiran; Jin, Yanting; Li, Rui; Momanyi, Biffon Manyura; Zulfiqar, Hasan; Ning, Lin; Lin, Hao			Identification of RNA-dependent liquid-liquid phase separation proteins using an artificial intelligence strategy	PROTEOMICS				Article								RNA-dependent liquid-liquid phase separation (LLPS) proteins play critical roles in cellular processes such as stress granule formation, DNA repair, RNA metabolism, germ cell development, and protein translation regulation. The abnormal behavior of these proteins is associated with various diseases, particularly neurodegenerative disorders like amyotrophic lateral sclerosis and frontotemporal dem…	[Ahmed, Zahoor; Zulfiqar, Hasan; Lin, Hao] Univ Elect Sci & Technol China, Yangtze Delta Reg Inst Huzhou, Huzhou 313001, Peoples R China; [Shahzadi, Kiran] Women Univ Azad Jammu & Kashmir Bagh, Dept Biotechnol, Bagh, Azad Kashmir, Pakistan; [Jin, Yanting; Li, Rui; Ning, Lin; Lin, Hao] Univ Elect Sci & Technol China, Sch Life Sci & Technol, Chengdu 610054, Peoples R China; [Momanyi, Biffon Manyura…		Zulfiqar, H; Lin, H (corresponding author), Univ Elect Sci & Technol China, Yangtze Delta Reg Inst Huzhou, Huzhou 313001, Peoples R China.;Ning, L; Lin, H (corresponding author), Univ Elect Sci & Technol China, Sch Life Sci & Technol, Chengdu 610054, Peoples R China.	hasanzulfiqar66@gmail.com; ninglin@nsu.edu.cn; hlin@uestc.edu.cn								3	3											NOV	2024	24	21-22
J	Hernández-Candia, CN; Pearce, S; Tucker, CL				Hernandez-Candia, Carmen N.; Pearce, Sarah; Tucker, Chandra L.			A modular tool to query and inducibly disrupt biomolecular condensates	NATURE COMMUNICATIONS				Article								Dynamic membraneless compartments formed by protein condensates have multifunctional roles in cellular biology. Tools that inducibly trigger condensate formation have been useful for exploring their cellular function, however, there are few tools that provide inducible control over condensate disruption. To address this need we developed DisCo (Disassembly of Condensates), which relies on the use…	[Hernandez-Candia, Carmen N.; Pearce, Sarah; Tucker, Chandra L.] Univ Colorado, Sch Med, Dept Pharmacol, Aurora, CO 80045 USA		Tucker, CL (corresponding author), Univ Colorado, Sch Med, Dept Pharmacol, Aurora, CO 80045 USA.	chandra.tucker@cuanschutz.edu								12	12											MAR 22	2021	12	1
J	Wang, L; Kang, J; Lim, LZ; Wei, YY; Song, JX				Wang, Lu; Kang, Jian; Lim, Liangzhong; Wei, Yuanyuan; Song, Jianxing			TDP-43 NTD can be induced while CTD is significantly enhanced by ssDNA to undergo liquid-liquid phase separation	BIOCHEMICAL AND BIOPHYSICAL RESEARCH COMMUNICATIONS				Article								TDP-43 inclusions are characterized by a large spectrum of neurodegenerative diseases such as ALS and Alzheimer's. Functionally, TDP-43 is engaged in forming dynamic granules via liquid-liquid phase separation (LLPS), which is now recognized to be a general principle for organizing a variety of cellular membrane-less organelles. TDP-43 is composed of the N-terminal domain (NTD) adopting an ubiqui…	[Wang, Lu; Kang, Jian; Lim, Liangzhong; Song, Jianxing] Natl Univ Singapore, Fac Sci, Dept Biol Sci, Singapore, Singapore; [Wei, Yuanyuan; Song, Jianxing] Natl Univ Singapore, NUS Grad Sch Integrat Sci & Engn, 10 Kent Ridge Crescent, Singapore 119260, Singapore		Song, JX (corresponding author), Natl Univ Singapore, Fac Sci, Dept Biol Sci, Singapore, Singapore.	dbssjx@nus.edu.sg								28	31											MAY 5	2018	499	2
J	Sekiyama, N; Takaba, K; Maki-Yonekura, S; Akagi, K; Ohtani, Y; Imamura, K; Terakawa, T; Yamashita, K; Inaoka, D; Yonekura, K; Kodama, TS; Tochio, H				Sekiyama, Naotaka; Takaba, Kiyofumi; Maki-Yonekura, Saori; Akagi, Ken-ichi; Ohtani, Yasuko; Imamura, Kayo; Terakawa, Tsuyoshi; Yamashita, Keitaro; Inaoka, Daigo; Yonekura, Koji; Kodama, Takashi S.; Tochio, Hidehito			ALS mutations in the TIA-1 prion-like domain trigger highly condensed pathogenic structures	PROCEEDINGS OF THE NATIONAL ACADEMY OF SCIENCES OF THE UNITED STATES OF AMERICA				Article								T cell intracellular antigen-1 (TIA-1) plays a central role in stress granule (SG) formation by self-assembly via the prion-like domain (PLD). In the TIA-1 PLD, amino acid mutations associated with neurodegenerative diseases, such as amyotrophic lateral sclerosis (ALS) or Welander distal myopathy (WDM), have been identified. However, how these mutations affect PLD self-assembly properties has rem…	[Sekiyama, Naotaka; Ohtani, Yasuko; Imamura, Kayo; Terakawa, Tsuyoshi; Inaoka, Daigo; Kodama, Takashi S.; Tochio, Hidehito] Kyoto Univ, Grad Sch Sci, Dept Biophys, Kyoto 6068502, Japan; [Takaba, Kiyofumi; Maki-Yonekura, Saori; Yonekura, Koji] RIKEN SPring 8 Ctr, Biostruct Mech Lab, Sayo 6795148, Japan; [Akagi, Ken-ichi] Natl Inst Biomed Innovat Hlth & Nutr, Sect Lab Equipment, Osaka 5670085, Japa…		Sekiyama, N; Kodama, TS; Tochio, H (corresponding author), Kyoto Univ, Grad Sch Sci, Dept Biophys, Kyoto 6068502, Japan.	sekiyama.naotaka.5x@kyoto-u.ac.jp; tskodama@protein.osaka-u.ac.jp; tochio@mb.biophys.kyoto-u.ac.jp								15	17											SEP 20	2022	119	38
J	Tian, Y; Zhang, Q; Hirai, K; Wen, H; Feng, GL; Li, JT; Taemaitree, F; Inose, T; Kanekura, K; Uji-i, H				Tian, Ya; Zhang, Qiang; Hirai, Kenji; Wen, Han; Feng, Guilin; Li, Jiangtao; Taemaitree, Farsai; Inose, Tomoko; Kanekura, Kohsuke; Uji-i, Hiroshi			Spatially heterogeneous dynamics of droplets formed by arginine-rich dipeptides and poly-A RNA during liquid-liquid phase separation	MOLECULAR CRYSTALS AND LIQUID CRYSTALS				Article								Arginine-rich dipeptides (proline-arginine (PR)) are highly toxic products encoded by aberrant repeat expansion in the C9ORF72 gene, which is the most common cause of familial amyotrophic lateral sclerosis (ALS) and frontotemporal dementia (FTD). These dipeptides have the capability to undergo liquid-liquid phase separation (LLPS) with components inside the membrane-less organelles (MLO) that cou…	[Tian, Ya; Zhang, Qiang; Hirai, Kenji; Wen, Han; Feng, Guilin; Li, Jiangtao; Taemaitree, Farsai; Uji-i, Hiroshi] Hokkaido Univ, Res Inst Elect Sci RIES, N20W10, Sapporo, Hokkaido 0010020, Japan; [Tian, Ya; Zhang, Qiang; Hirai, Kenji; Wen, Han; Feng, Guilin; Li, Jiangtao; Taemaitree, Farsai; Uji-i, Hiroshi] Hokkaido Univ, Div Informat Sci & Technol, N20W10, Sapporo, Hokkaido 0010020, Japan; [Taema…		Uji-i, H (corresponding author), Hokkaido Univ, Res Inst Elect Sci RIES, N20W10, Sapporo, Hokkaido 0010020, Japan.;Uji-i, H (corresponding author), Hokkaido Univ, Div Informat Sci & Technol, N20W10, Sapporo, Hokkaido 0010020, Japan.	hiroshi.ujii@es.hokudai.ac.jp								0	0											JUL 23	2024	768	11
J	Babinchak, WM; Haider, R; Dumm, BK; Sarkar, P; Surewicz, K; Choi, JK; Surewicz, WK				Babinchak, W. Michael; Haider, Raza; Dumm, Benjamin K.; Sarkar, Prottusha; Surewicz, Krystyna; Choi, Jin-Kyu; Surewicz, Witold K.			The role of liquid-liquid phase separation in aggregation of the TDP-43 low-complexity domain	JOURNAL OF BIOLOGICAL CHEMISTRY				Article								Pathological aggregation of the transactive response DNA-binding protein of 43 kDa (TDP-43) is associated with several neurodegenerative disorders, including ALS, frontotemporal dementia, chronic traumatic encephalopathy, and Alzheimer's disease. TDP-43 aggregation appears to be largely driven by its low-complexity domain (LCD), which also has a high propensity to undergo liquid-liquid phase sepa…	[Babinchak, W. Michael; Haider, Raza; Dumm, Benjamin K.; Sarkar, Prottusha; Surewicz, Krystyna; Choi, Jin-Kyu; Surewicz, Witold K.] Case Western Reserve Univ, Dept Physiol & Biophys, Cleveland, OH 44106 USA		Surewicz, WK (corresponding author), Case Western Reserve Univ, Dept Physiol & Biophys, Cleveland, OH 44106 USA.	witold.surewicz@case.edu								209	236											APR 19	2019	294	16
J	Safren, N; Dao, TP; Mohan, HM; Huang, CML; Trotter, B; Castaneda, CA; Paulson, H; Barmada, S; Sharkey, LM				Safren, Nathaniel; Dao, Thuy P.; Mohan, Harihar Milaganur; Huang, Camellia; Trotter, Bryce; Castaneda, Carlos A.; Paulson, Henry; Barmada, Sami; Sharkey, Lisa M.			Pathogenic mutations in UBQLN2 exhibit diverse aggregation propensity and neurotoxicity	SCIENTIFIC REPORTS				Article								The ubiquitin-adaptor protein UBQLN2 promotes degradation of several aggregate-prone proteins implicated in neurodegenerative diseases. Missense UBQLN2 mutations also cause X-linked amyotrophic lateral sclerosis (ALS) and frontotemporal dementia (FTD). Previously we demonstrated that the liquid-like properties of UBQLN2 molecular assemblies are altered by a specific pathogenic mutation, P506T, an…	[Dao, Thuy P.; Castaneda, Carlos A.] Syracuse Univ, Dept Biol & Chem, Syracuse, NY 13244 USA; [Safren, Nathaniel; Mohan, Harihar Milaganur; Huang, Camellia; Trotter, Bryce; Paulson, Henry; Barmada, Sami; Sharkey, Lisa M.] Univ Michigan, Dept Neurol, Ann Arbor, MI 48109 USA; [Mohan, Harihar Milaganur] Univ Michigan, Med Sch, Cellular & Mol Biol Program, Ann Arbor, MI 48109 USA; [Paulson, Henry; Ba…		Safren, N; Sharkey, LM (corresponding author), Univ Michigan, Dept Neurol, Ann Arbor, MI 48109 USA.;Sharkey, LM (corresponding author), Univ Michigan, Michigan Neurosci Inst, Ann Arbor, MI 48109 USA.;Safren, N (corresponding author), Northwestern Univ, Feinberg Sch Med, Dept Neurol, Chicago, IL 60611 USA.	nathaniel.safren@gmail.com; lisams@med.umich.edu								1	1											MAR 13	2024	14	1
J	Ainani, H; Bouchmaa, N; Ben Mrid, R; El Fatimy, R				Ainani, Hassan; Bouchmaa, Najat; Ben Mrid, Reda; El Fatimy, Rachid			Liquid-liquid phase separation of protein tau: An emerging process in Alzheimer's disease pathogenesis	NEUROBIOLOGY OF DISEASE				Review								Metabolic reactions within cells occur in various isolated compartments with or without borders, the latter being known as membrane-less organelles (MLOs). The MLOs show liquid-like properties and are formed by a process known as liquid-liquid phase separation (LLPS). MLOs contribute to different molecules interactions such as protein-protein, protein-RNA, and RNA-RNA driven by various factors, s…	[Ainani, Hassan; Bouchmaa, Najat; Ben Mrid, Reda; El Fatimy, Rachid] Mohammed VI Polytech Univ, Inst Biol Sci ISSB, UM6P Fac Med Sci UM6P FMS, Ben Guerir, Morocco; [El Fatimy, Rachid] Mohammed VI Polytech Univ UM6P, UM6P Fac Med Sci, Lot 660, Ben Guerir 43150, Morocco; [El Fatimy, Rachid] Mohammed VI Polytech Univ UM6P, Ctr Doctoral Studies, Lot 660, Ben Guerir 43150, Morocco		El Fatimy, R (corresponding author), Mohammed VI Polytech Univ UM6P, UM6P Fac Med Sci, Lot 660, Ben Guerir 43150, Morocco.;El Fatimy, R (corresponding author), Mohammed VI Polytech Univ UM6P, Ctr Doctoral Studies, Lot 660, Ben Guerir 43150, Morocco.	rachid.elfatimy@um6p.ma								16	20											MAR	2023	178
J	Gallego-Iradi, MC; Strunk, H; Crown, AM; Davila, R; Brown, H; Rodriguez-Lebron, E; Borchelt, DR				Gallego-Iradi, M. Carolina; Strunk, Haley; Crown, Anthony M.; Davila, Rachel; Brown, Hilda; Rodriguez-Lebron, Edgardo; Borchelt, David R.			N-terminal sequences in matrin 3 mediate phase separation into droplet-like structures that recruit TDP43 variants lacking RNA binding elements	LABORATORY INVESTIGATION				Article								RNA binding proteins associated with amyotrophic lateral sclerosis (ALS) and muscle myopathy possess sequence elements that are low in complexity, or bear resemblance to yeast prion domains. These sequence elements appear to mediate phase separation into liquid-like membraneless organelles. Using fusion proteins of matrin 3 (MATR3) to yellow fluorescent protein (YFP), we recently observed that de…	[Gallego-Iradi, M. Carolina; Strunk, Haley; Crown, Anthony M.; Davila, Rachel; Brown, Hilda; Borchelt, David R.] Univ Florida, McKnight Brain Inst, Ctr Translat Res Neurodegenerat Dis, Dept Neurosci, Gainesville, FL 32611 USA; [Rodriguez-Lebron, Edgardo] Univ Florida, McKnight Brain Inst, Ctr Translat Res Neurodegenerat Dis, Dept Pharmacol & Therapeut, Gainesville, FL USA; [Gallego-Iradi, M. Caro…		Borchelt, DR (corresponding author), Univ Florida, McKnight Brain Inst, Ctr Translat Res Neurodegenerat Dis, Dept Neurosci, Gainesville, FL 32611 USA.	drb1@ufl.edu								27	30											JUL	2019	99	7
J	da Silva, LAG; Simonetti, F; Hutten, S; Riemenschneider, H; Sternburg, EL; Pietrek, LM; Gebel, J; Dötsch, V; Edbauer, D; Hummer, G; Stelzl, LS; Dormann, D				da Silva, Lara A. Gruijs; Simonetti, Francesca; Hutten, Saskia; Riemenschneider, Henrick; Sternburg, Erin L.; Pietrek, Lisa M.; Gebel, Jakob; Doetsch, Volker; Edbauer, Dieter; Hummer, Gerhard; Stelzl, Lukas S.; Dormann, Dorothee			Disease-linked TDP-43 hyperphosphorylation suppresses TDP-43 condensation and aggregation	EMBO JOURNAL				Article								Post-translational modifications (PTMs) have emerged as key modulators of protein phase separation and have been linked to protein aggregation in neurodegenerative disorders. The major aggregating protein in amyotrophic lateral sclerosis and frontotemporal dementia, the RNA-binding protein TAR DNA-binding protein (TDP-43), is hyperphosphorylated in disease on several C-terminal serine residues, a…	[da Silva, Lara A. Gruijs; Simonetti, Francesca; Hutten, Saskia; Sternburg, Erin L.; Stelzl, Lukas S.; Dormann, Dorothee] Johannes Gutenberg Univ JGU, Inst Mol Physiol, Bioctr, Mainz, Germany; [da Silva, Lara A. Gruijs; Simonetti, Francesca; Edbauer, Dieter] Grad Sch Syst Neurosci GSN, Planegg Martinsried, Germany; [Simonetti, Francesca; Riemenschneider, Henrick; Edbauer, Dieter] German Ctr Neuro…		Dormann, D (corresponding author), Johannes Gutenberg Univ JGU, Inst Mol Physiol, Bioctr, Mainz, Germany.;Dormann, D (corresponding author), Munich Cluster Syst Neurol SyNergy Munich, Munich, Germany.;Dormann, D (corresponding author), Inst Mol Biol IMB, Mainz, Germany.	ddormann@uni-mainz.de								88	91											APR 19	2022	41	8
J	Carey, JL; Guo, L				Carey, Jenny L.; Guo, Lin			Liquid-Liquid Phase Separation of TDP-43 and FUS in Physiology and Pathology of Neurodegenerative Diseases	FRONTIERS IN MOLECULAR BIOSCIENCES				Review								Liquid-liquid phase separation of RNA-binding proteins mediates the formation of numerous membraneless organelles with essential cellular function. However, aberrant phase transition of these proteins leads to the formation of insoluble protein aggregates, which are pathological hallmarks of neurodegenerative diseases including ALS and FTD. TDP-43 and FUS are two such RNA-binding proteins that mi…	[Carey, Jenny L.; Guo, Lin] Thomas Jefferson Univ, Dept Biochem & Mol Biol, Philadelphia, PA 19107 USA		Guo, L (corresponding author), Thomas Jefferson Univ, Dept Biochem & Mol Biol, Philadelphia, PA 19107 USA.	lin.guo@jefferson.edu								69	76											FEB 2	2022	9
J	Nguyen, AV; Deineka, VI; Burzhinskaya, TG; Blinova, IP; Deineka, LA; Vu, ATN				Nguyen, Anh Van; Deineka, Victor Ivanovic; Burzhinskaya, T. G.; Blinova, Irina Petrovna; Deineka, Lyudmila Aleksandrovna; Vu, Anh Thi Ngoc			Determination of xanthophylls in egg yolk using a combination of spectrophotometric and diol phase high-performance liquid chromatography methods	JOURNAL OF SEPARATION SCIENCE				Article								Normal-phase (NP) liquid chromatography is one of the most effective methods for separating isomers with sensitive structural features, including xanthophyll isomers. In this work, reverse-phase (RP) and NP liquid chromatography (LC), with silica gel and diol phase, respectively, were evaluated for the separation of xanthophyll isomers. The results showed that RP LC with monomeric C18 phase not o…	[Nguyen, Anh Van] Ho Chi Minh City Univ Ind & Trade, Fac Food Sci & Technol, Ho Chi Minh City, Vietnam; [Deineka, Victor Ivanovic; Burzhinskaya, T. G.; Blinova, Irina Petrovna; Deineka, Lyudmila Aleksandrovna] Belgorod State Natl Res Univ, Inst Pharm Chem & Biol, Belgorod, Russia; [Vu, Anh Thi Ngoc] Ton Duc Thang Univ, Inst Adv Study Technol, Lab Adv Mat Chem, Ho Chi Minh City, Vietnam; [Vu, Anh …		Vu, ATN (corresponding author), Ton Duc Thang Univ, Inst Adv Study Technol, Lab Adv Mat Chem, Ho Chi Minh City, Vietnam.	vuthingocanh@tdtu.edu.vn								0	0											AUG	2024	47	16
J	Birsa, N; Ule, AM; Garone, MG; Tsang, B; Mattedi, F; Chong, PA; Humphrey, J; Jarvis, S; Pisiren, M; Wilkins, OG; Nosella, ML; Devoy, A; Bodo, C; de la Fuente, RF; Fisher, EMC; Rosa, A; Viero, G; Forman-Kay, JD; Schiavo, G; Fratta, P				Birsa, Nicol; Ule, Agnieszka M.; Garone, Maria Giovanna; Tsang, Brian; Mattedi, Francesca; Chong, P. Andrew; Humphrey, Jack; Jarvis, Seth; Pisiren, Melis; Wilkins, Oscar G.; Nosella, Micheal L.; Devoy, Anny; Bodo, Cristian; de la Fuente, Rafaela Fernandez; Fisher, Elizabeth M. C.; Rosa, Alessandro; Viero, Gabriella; Forman-Kay, Julie D.; Schiavo, Giampietro; Fratta, Pietro			FUS-ALS mutants alter FMRP phase separation equilibrium and impair protein translation	SCIENCE ADVANCES				Article								FUsed in Sarcoma (FUS) is a multifunctional RNA binding protein (RBP). FUS mutations lead to its cytoplasmic mislocalization and cause the neurodegenerative disease amyotrophic lateral sclerosis (ALS). Here, we use mouse and human models with endogenous ALS-associated mutations to study the early consequences of increased cytoplasmic FUS. We show that in axons, mutant FUS condensates sequester an…	[Birsa, Nicol; Ule, Agnieszka M.; Mattedi, Francesca; Humphrey, Jack; Jarvis, Seth; Pisiren, Melis; Wilkins, Oscar G.; Bodo, Cristian; de la Fuente, Rafaela Fernandez; Fisher, Elizabeth M. C.; Schiavo, Giampietro; Fratta, Pietro] UCL Queen Sq Inst Neurol, Dept Neuromuscular Dis, London WC1N 3BG, England; [Birsa, Nicol; Schiavo, Giampietro] UCL, UK Dementia Res Inst, London WC1E 6BT, England; [Gar…		Birsa, N; Fratta, P (corresponding author), UCL Queen Sq Inst Neurol, Dept Neuromuscular Dis, London WC1N 3BG, England.;Birsa, N (corresponding author), UCL, UK Dementia Res Inst, London WC1E 6BT, England.;Fratta, P (corresponding author), MRC Ctr Neuromuscular Dis, Queen Sq, London WC1N 3BG, England.	n.birsa@ucl.ac.uk; p.fratta@ucl.ac.uk								31	35											JUL	2021	7	30
J	Ryan, VH; Fawzi, NL				Ryan, Veronica H.; Fawzi, Nicolas L.			Physiological, Pathological, and Targetable Membraneless Organelles in Neurons	TRENDS IN NEUROSCIENCES				Review								Neurons require unique subcellular compartmentalization to function efficiently. Formed from proteins and RNAs through liquid-liquid phase separation, membraneless organelles (MLOs) have emerged as one way in which cells form distinct, specialized compartments in the absence of lipid membranes. We first discuss MLOs that are common to many cell types as well as those that are specific to neurons.…	[Ryan, Veronica H.] Brown Univ, Neurosci Grad Program, Providence, RI 02912 USA; [Fawzi, Nicolas L.] Brown Univ, Dept Mol Pharmacol Physiol & Biotechnol, Providence, RI 02912 USA		Fawzi, NL (corresponding author), Brown Univ, Dept Mol Pharmacol Physiol & Biotechnol, Providence, RI 02912 USA.	nicolas_fawzi@brown.edu								74	87											OCT	2019	42	10
J	Grassi, S; Giussani, P; Mauri, L; Prioni, S; Sonnino, S; Prinetti, A				Grassi, Sara; Giussani, Paola; Mauri, Laura; Prioni, Simona; Sonnino, Sandro; Prinetti, Alessandro			Lipid rafts and neurodegeneration: structural and functional roles in physiologic aging and neurodegenerative diseases	JOURNAL OF LIPID RESEARCH				Review								Lipid rafts are small, dynamic membrane areas characterized by the clustering of selected membrane lipids as the result of the spontaneous separation of glycolipids, sphingolipids, and cholesterol in a liquid-ordered phase. The exact dynamics underlying phase separation of membrane lipids in the complex biological membranes are still not fully understood. Nevertheless, alterations in the membrane…	[Grassi, Sara; Giussani, Paola; Mauri, Laura; Prioni, Simona; Sonnino, Sandro; Prinetti, Alessandro] Univ Milan, Dept Med Biotechnol & Translat Med, Milan, Italy		Prinetti, A (corresponding author), Univ Milan, Dept Med Biotechnol & Translat Med, Milan, Italy.	alessandro.prinetti@unimi.it								96	99											MAY	2020	61	5
J	Morato, JG; Hans, F; von Zweydorf, F; Feederle, R; Elsässer, SJ; Skodras, AA; Gloeckner, CJ; Buratti, E; Neumann, M; Kahle, PJ				Morato, Jorge Garcia; Hans, Friederike; von Zweydorf, Felix; Feederle, Regina; Elsasser, Simon J.; Skodras, Angelos A.; Gloeckner, Christian Johannes; Buratti, Emanuele; Neumann, Manuela; Kahle, Philipp J.			Sirtuin-1 sensitive lysine-136 acetylation drives phase separation and pathological aggregation of TDP-43	NATURE COMMUNICATIONS				Article								TDP-43 is a nucleic acid binding protein, whose insoluble aggregates are neuropathological hallmarks of specific subsets of patients with amyotrophic lateral sclerosis and frontotemporal lobar degeneration. Post-translational modifications and acetylation of TDP-43 impact its interaction with RNA, its localization in the cells, and are linked to disease. Using antibodies generated against TDP-43 …	[Morato, Jorge Garcia; Hans, Friederike; Kahle, Philipp J.] Univ Tubingen, Hertie Inst Clin Brain Res, Dept Neurodegenerat, Lab Funct Neurogenet, D-72076 Tubingen, Germany; [Morato, Jorge Garcia; Hans, Friederike; von Zweydorf, Felix; Gloeckner, Christian Johannes; Neumann, Manuela; Kahle, Philipp J.] German Ctr Neurodegenerat Dis DZNE, D-72076 Tubingen, Germany; [Feederle, Regina] Helmholtz Muni…		Kahle, PJ (corresponding author), Univ Tubingen, Hertie Inst Clin Brain Res, Dept Neurodegenerat, Lab Funct Neurogenet, D-72076 Tubingen, Germany.;Kahle, PJ (corresponding author), German Ctr Neurodegenerat Dis DZNE, D-72076 Tubingen, Germany.;Kahle, PJ (corresponding author), Univ Tubingen, Dept Biochem, D-72076 Tubingen, Germany.	philipp.kahle@uni-tuebingen.de								38	38											MAR 9	2022	13	1
J	Zhang, H; Ji, X; Li, PL; Liu, C; Lou, JZ; Wang, Z; Wen, WY; Xiao, Y; Zhang, MJ; Zhu, XL				Zhang, Hong; Ji, Xiong; Li, Pilong; Liu, Cong; Lou, Jizhong; Wang, Zheng; Wen, Wenyu; Xiao, Yue; Zhang, Mingjie; Zhu, Xueliang			Liquid-liquid phase separation in biology: mechanisms, physiological functions and human diseases	SCIENCE CHINA-LIFE SCIENCES				Review								Cells are compartmentalized by numerous membrane-enclosed organelles and membraneless compartments to ensure that a wide variety of cellular activities occur in a spatially and temporally controlled manner. The molecular mechanisms underlying the dynamics of membrane-bound organelles, such as their fusion and fission, vesicle-mediated trafficking and membrane contactmediated inter-organelle inter…	[Zhang, Hong; Wang, Zheng] Chinese Acad Sci, CAS Ctr Excellence Biomacromol, Inst Biophys, Natl Lab Biomacromol, Beijing 100101, Peoples R China; [Zhang, Hong; Lou, Jizhong] Univ Chinese Acad Sci, Coll Life Sci, Beijing 100049, Peoples R China; [Ji, Xiong] Peking Univ, Peking Tsinghua Ctr Life Sci, Sch Life Sci, Key Lab Cell Proliferat & Differentiat,Minist Edu, Beijing 100871, Peoples R China; […		Zhang, H (corresponding author), Chinese Acad Sci, CAS Ctr Excellence Biomacromol, Inst Biophys, Natl Lab Biomacromol, Beijing 100101, Peoples R China.;Zhang, H; Lou, JZ (corresponding author), Univ Chinese Acad Sci, Coll Life Sci, Beijing 100049, Peoples R China.;Ji, X (corresponding author), Peking Univ, Peking Tsinghua Ctr Life Sci, Sch Life Sci, Key Lab Cell Proliferat & Differentiat,Minist E…	hongzhang@ibp.ac.cn; xiongji@pku.edu.cn; pilongli@mail.tsinghua.edu.cn; liulab@sioc.ac.cn; jlou@ibp.ac.cn; wywen@fudan.edu.cn; mzhang@ust.hk; xlzhu@sibcb.ac.cn								207	228											JUL	2020	63	7
J	Zhang, H; Guo, HZ; Li, DN; Zhang, YL; Zhang, SN; Kang, WY; Liu, C; Le, WD; Wang, L; Li, D; Dai, B				Zhang, Hong; Guo, Huazhang; Li, Danni; Zhang, Yiling; Zhang, Shengnan; Kang, Wenyan; Liu, Cong; Le, Weidong; Wang, Liang; Li, Dan; Dai, Bin			Halogen doped graphene quantum dots modulate TDP-43 phase separation and aggregation in the nucleus	NATURE COMMUNICATIONS				Article								TDP-43 is implicated in the dynamic formation of nuclear bodies and stress granules through phase separation. In diseased states, it can further condense into pathological aggregates in the nucleus and cytoplasm, contributing to the onset of amyotrophic lateral sclerosis. In this study, we evaluate the effect of graphene quantum dots (GQDs) with different functional groups on TDP-43's phase separ…	[Zhang, Hong; Li, Danni; Zhang, Yiling; Dai, Bin] Shanghai Jiao Tong Univ, Sch Elect Informat & Elect Engn, Sch Sensing Sci & Engn, Shanghai 200240, Peoples R China; [Guo, Huazhang; Wang, Liang] Shanghai Univ, Sch Environm & Chem Engn, Inst Nanochem & Nanobiol, 99 Shangda Rd, Baoshan Dist, Shanghai 200444, Peoples R China; [Zhang, Shengnan; Liu, Cong] Chinese Acad Sci, Shanghai Inst Organ Chem, I…		Dai, B (corresponding author), Shanghai Jiao Tong Univ, Sch Elect Informat & Elect Engn, Sch Sensing Sci & Engn, Shanghai 200240, Peoples R China.;Wang, L (corresponding author), Shanghai Univ, Sch Environm & Chem Engn, Inst Nanochem & Nanobiol, 99 Shangda Rd, Baoshan Dist, Shanghai 200444, Peoples R China.;Li, D (corresponding author), Shanghai Jiao Tong Univ, Biox Inst, Minist Educ, Key Lab Gen…	wangl@shu.edu.cn; lidan2017@sjtu.edu.cn; daibin@sjtu.edu.cn								11	11											APR 6	2024	15	1
J	Shihora, A; Elias, RD; Hammond, JA; Ghirlando, R; Deshmukh, L				Shihora, Aman; Elias, Ruben D.; Hammond, John A.; Ghirlando, Rodolfo; Deshmukh, Lalit			ALS Variants of Annexin A11's Proline-Rich Domain Impair Its S100A6-Mediated Fibril Dissolution	ACS CHEMICAL NEUROSCIENCE				Article								Mutations in the proline-rich domain (PRD) of annexinA11 are linkedto amyotrophic lateral sclerosis (ALS), a fatal neurodegenerativedisease, and generate abundant neuronal A11 inclusions by an unknownmechanism. Here, we demonstrate that recombinant A11-PRD and its ALS-associatedvariants form liquidlike condensates that transform into & beta;-sheet-richamyloid fibrils. Surprisingly, these fibrils …	[Shihora, Aman; Elias, Ruben D.; Deshmukh, Lalit] Univ Calif San Diego, Dept Chem & Biochem, La Jolla, CA 92093 USA; [Hammond, John A.] Scripps Res Inst, Scripps Res Biophys & Biochem Core, La Jolla, CA 92037 USA; [Ghirlando, Rodolfo] Natl Inst Diabet & Digest & Kidney Dis, Lab Mol Biol, NIH, Bethesda, MD 20892 USA		Deshmukh, L (corresponding author), Univ Calif San Diego, Dept Chem & Biochem, La Jolla, CA 92093 USA.	ldeshmukh@ucsd.edu								2	2											JUL 11	2023	14	15
J	Van Nerom, M; Ahmed, J; Lazar, T; Meszaros, A; Galand, Q; De Malsche, W; Van Lindt, J; Pancsa, R; Maes, D; Tompa, P				Van Nerom, Margot; Ahmed, Junaid; Lazar, Tamas; Meszaros, Attila; Galand, Quentin; De Malsche, Wim; Van Lindt, Joris; Pancsa, Rita; Maes, Dominique; Tompa, Peter			C9orf72-linked arginine- rich dipeptide repeats aggravate pathological phase separation of G3BP1	PROCEEDINGS OF THE NATIONAL ACADEMY OF SCIENCES OF THE UNITED STATES OF AMERICA				Article								The toxic effects of C9orf72- derived arginine-rich dipeptide repeats (R-DPRs) on cellular stress granules in amyotrophic lateral sclerosis (ALS) and frontotemporal dementia remain unclear at the molecular level. Stress granules are formed through the switch of Ras GTPase- activating protein- binding protein 1 (G3BP1) by RNA from a closed inactive state to an open activated state, driving the for…	[Van Nerom, Margot; Ahmed, Junaid; Lazar, Tamas; Meszaros, Attila; Galand, Quentin; Van Lindt, Joris; Maes, Dominique; Tompa, Peter] Vrije Univ Brussel, Bioengn Dept, Struct Biol Brussels, B-1050 Elsene, Belgium; [Ahmed, Junaid; Lazar, Tamas; Meszaros, Attila; Van Lindt, Joris; Tompa, Peter] Flanders Inst Biotechnol, Ctr Struct Biol, B-1050 Elsene, Belgium; [Galand, Quentin; De Malsche, Wim] Vrij…		Tompa, P (corresponding author), Vrije Univ Brussel, Bioengn Dept, Struct Biol Brussels, B-1050 Elsene, Belgium.;Tompa, P (corresponding author), Flanders Inst Biotechnol, Ctr Struct Biol, B-1050 Elsene, Belgium.;Tompa, P (corresponding author), Hungarian Res Network, Inst Mol Life Sci, Res Ctr Nat Sci, H-1117 Budapest, Hungary.	peter.tompa@vub.be								1	1											DEC 10	2024	121	50
J	Ishiguro, A; Lu, J; Ozawa, D; Nagai, Y; Ishihama, A				Ishiguro, Akira; Lu, Jun; Ozawa, Daisaku; Nagai, Yoshitaka; Ishihama, Akira			ALS-linked FUS mutations dysregulate G-quadruplex-dependent liquid-liquid phase separation and liquid-to-solid transition	JOURNAL OF BIOLOGICAL CHEMISTRY				Article								Amyotrophic lateral sclerosis (ALS) is a neurodegenerative disease characterized by the accumulation of protein aggregates in motor neurons. Recent discoveries of genetic mutations in ALS patients promoted research into the complex molecular mechanisms underlying ALS. FUS (fused in sarcoma) is a representative ALS-linked RNA-binding protein (RBP) that specifically recognizes G-quadruplex (G4)-DNA…	[Ishiguro, Akira; Ishihama, Akira] Hosei Univ, Res Ctr Micronano Technol, Koganei, Tokyo, Japan; [Lu, Jun] Natl Ctr Global Hlth & Med, Med Examinat Ctr, Shinjuku Ku, Tokyo, Japan; [Ozawa, Daisaku; Nagai, Yoshitaka] Osaka Univ, Dept Neurotherapeut, Grad Sch Med, Suita, Osaka, Japan; [Ozawa, Daisaku; Nagai, Yoshitaka] Kindai Univ, Dept Neurol, Fac Med, Osakasayama, Osaka, Japan		Ishiguro, A (corresponding author), Hosei Univ, Res Ctr Micronano Technol, Koganei, Tokyo, Japan.	akira.ishiguro.iu@hosei.ac.jp								25	26											NOV	2021	297	5
J	Ding, MR; Xu, WF; Pei, GF; Li, PL				Ding, Mingrui; Xu, Weifan; Pei, Gaofeng; Li, Pilong			Long way up: rethink diseases in light of phase separation and phase transition	PROTEIN & CELL				Review								Biomolecular condensation, driven by multivalency, serves as a fundamental mechanism within cells, facilitating the formation of distinct compartments, including membraneless organelles that play essential roles in various cellular processes. Perturbations in the delicate equilibrium of condensation, whether resulting in gain or loss of phase separation, have robustly been associated with cellula…	[Ding, Mingrui; Xu, Weifan; Pei, Gaofeng; Li, Pilong] Tsinghua Univ, State Key Lab Membrane Biol, Beijing 100084, Peoples R China; [Ding, Mingrui; Xu, Weifan; Pei, Gaofeng; Li, Pilong] Tsinghua Univ, Sch Life Sci, Frontier Res Ctr Biol Struct, Beijing 100084, Peoples R China; [Ding, Mingrui; Xu, Weifan; Pei, Gaofeng; Li, Pilong] Tsinghua Peking Ctr Life Sci, Beijing 100084, Peoples R China; [Ding…		Li, PL (corresponding author), Tsinghua Univ, State Key Lab Membrane Biol, Beijing 100084, Peoples R China.;Li, PL (corresponding author), Tsinghua Univ, Sch Life Sci, Frontier Res Ctr Biol Struct, Beijing 100084, Peoples R China.;Li, PL (corresponding author), Tsinghua Peking Ctr Life Sci, Beijing 100084, Peoples R China.	pilongli@mail.tsinghua.edu.cn								6	8											FEB 17	2024	15	7
J	Kamps, J; Yuste-Checa, P; Mamashli, F; Schmitz, M; Herrera, MG; Correia, SMD; Gogte, K; Bader, V; Zerr, I; Hartl, FU; Bracher, A; Winklhofer, KF; Tatzelt, J				Kamps, Janine; Yuste-Checa, Patricia; Mamashli, Fatemeh; Schmitz, Matthias; Herrera, Maria Georgina; Correia, Susana Margarida da Silva; Gogte, Kalpshree; Bader, Verian; Zerr, Inga; Hartl, F. Ulrich; Bracher, Andreas; Winklhofer, Konstanze F.; Tatzelt, Jorg			Regulated Proteolysis Induces Aberrant Phase Transition of Biomolecular Condensates into Aggregates: A Protective Role for the Chaperone Clusterin	JOURNAL OF MOLECULAR BIOLOGY				Article								Several proteins associated with neurodegenerative diseases, such as the mammalian prion protein (PrP), undergo liquid-liquid phase separation (LLPS), which led to the hypothesis that condensates represent precursors in the formation of neurotoxic protein aggregates. However, the mechanisms that trigger aberrant phase separation are incompletely understood. In prion diseases, protease-resistant a…	[Kamps, Janine; Mamashli, Fatemeh; Gogte, Kalpshree; Tatzelt, Jorg] Ruhr Univ, Inst Biochem & Pathobiochem, Dept Biochem Neurodegenerat Dis, Bochum, Germany; [Yuste-Checa, Patricia; Hartl, F. Ulrich; Bracher, Andreas] Max Planck Inst Biochem, Dept Cellular Biochem, Martinsried, Germany; [Schmitz, Matthias; Correia, Susana Margarida da Silva; Zerr, Inga] Univ Med Ctr, Dept Neurol, Gottingen, Germa…		Tatzelt, J (corresponding author), Ruhr Univ Bochum, Univ Str 150, D-44801 Bochum, Germany.	Joerg.Tatzelt@rub.de								0	0											DEC 1	2024	436	23
J	Hayashi, Y; Ford, LK; Fioriti, L; McGurk, L; Zhang, MJ				Hayashi, Yasunori; Ford, Lenzie K.; Fioriti, Luana; McGurk, Leeanne; Zhang, Mingjie			Liquid-Liquid Phase Separation in Physiology and Pathophysiology of the Nervous System	JOURNAL OF NEUROSCIENCE				Article								Molecules within cells are segregated into functional domains to form various organelles. While some of those organelles are delimited by lipid membranes demarcating their constituents, others lack a membrane enclosure. Recently, liquid-liquid phase separation (LLPS) revolutionized our view of how segregation of macromolecules can produce membraneless organelles. While the concept of LLPS has bee…	[Hayashi, Yasunori] Kyoto Univ, Grad Sch Med, Dept Pharmacol, Kyoto 6068501, Japan; [Ford, Lenzie K.] Columbia Univ, Zuckerman Mind Brain Behav Inst, New York, NY 10027 USA; [Fioriti, Luana] Ist Ricovero & Cura Carattere Sci, Mario Negri Inst Pharmacol Res, Dept Neurosci, I-20156 Milan, Italy; [McGurk, Leeanne] Univ Dundee, Sch Life Sci, Cell & Dev Biol, Dundee DD1 5EH, Scotland; [Zhang, Mingjie]…		Hayashi, Y (corresponding author), Kyoto Univ, Grad Sch Med, Dept Pharmacol, Kyoto 6068501, Japan.	yhayashi-tky@umin.ac.jp								38	42											FEB 3	2021	41	5
J	Pérez-Berlanga, M; Wiersma, V; Zbinden, A; De Vos, L; Wagner, U; Foglieni, C; Mallona, I; Betz, KM; Cléry, A; Weber, J; Guo, ZN; Rigort, R; de Rossi, P; Manglunia, R; Tantardini, E; Sahadevan, S; Stach, O; Hruska-Plochan, M; Allain, FHT; Paganetti, P; Polymenidou, M				Perez-Berlanga, Manuela; Wiersma, Vera, I; Zbinden, Aurelie; De Vos, Laura; Wagner, Ulrich; Foglieni, Chiara; Mallona, Izaskun; Betz, Katharina M.; Clery, Antoine; Weber, Julien; Guo, Zhongning; Rigort, Ruben; de Rossi, Pierre; Manglunia, Ruchi; Tantardini, Elena; Sahadevan, Sonu; Stach, Oliver; Hruska-Plochan, Marian; Allain, Frederic H-T; Paganetti, Paolo; Polymenidou, Magdalini			Loss of TDP-43 oligomerization or RNA binding elicits distinct aggregation patterns	EMBO JOURNAL				Article								Aggregation of the RNA-binding protein TAR DNA-binding protein 43 (TDP-43) is the key neuropathological feature of neurodegenerative diseases, including amyotrophic lateral sclerosis (ALS) and frontotemporal lobar degeneration (FTLD). In physiological conditions, TDP-43 is predominantly nuclear, forms oligomers, and is contained in biomolecular condensates assembled by liquid-liquid phase separat…	[Perez-Berlanga, Manuela; Wiersma, Vera, I; Zbinden, Aurelie; De Vos, Laura; Foglieni, Chiara; Mallona, Izaskun; Betz, Katharina M.; Weber, Julien; Guo, Zhongning; Rigort, Ruben; de Rossi, Pierre; Manglunia, Ruchi; Tantardini, Elena; Sahadevan, Sonu; Hruska-Plochan, Marian; Polymenidou, Magdalini] Univ Zurich, Dept Quant Biomed, Zurich, Switzerland; [Wagner, Ulrich] Univ Zurich, Univ Hosp Zurich,…		Polymenidou, M (corresponding author), Univ Zurich, Dept Quant Biomed, Zurich, Switzerland.	magdalini.polymenidou@uzh.ch								21	21											SEP 4	2023	42	17
J	Chakraborty, P; Zweckstetter, M				Chakraborty, Pijush; Zweckstetter, Markus			Phase separation of the microtubule-associated protein tau	ESSAYS IN BIOCHEMISTRY				Review								The aggregation and misfolding of the neuronal microtubule-associated protein tau is closely linked to the pathology of Alzheimer's disease and several other neurodegenerative dis-eases. Recent evidence suggest that tau undergoes liquid-liquid phase separation in vitro and forms or associates with membrane-less organelles in cells. Biomolecular condensation driven by phase separation can influenc…	[Chakraborty, Pijush; Zweckstetter, Markus] German Ctr Neurodegenerat Dis DZNE, Von Siebold Str 3a, D-37075 Gottingen, Germany; [Zweckstetter, Markus] Max Planck Inst Multidisciplinary Sci, Dept NMR based Struct Biol, Am Fassberg 11, D-37077 Gottingen, Germany		Zweckstetter, M (corresponding author), German Ctr Neurodegenerat Dis DZNE, Von Siebold Str 3a, D-37075 Gottingen, Germany.;Zweckstetter, M (corresponding author), Max Planck Inst Multidisciplinary Sci, Dept NMR based Struct Biol, Am Fassberg 11, D-37077 Gottingen, Germany.	markus.zweckstetter@dzne.de								5	5											DEC	2022	66	7
J	French, RL; Grese, ZR; Aligireddy, H; Dhavale, DD; Reeb, AN; Kedia, N; Kotzbauer, PT; Bieschke, J; Ayala, YM				French, Rachel L.; Grese, Zachary R.; Aligireddy, Himani; Dhavale, Dhruva D.; Reeb, Ashley N.; Kedia, Niraja; Kotzbauer, Paul T.; Bieschke, Jan; Ayala, Yuna M.			Detection of TAR DNA-binding protein 43 (TDP-43) oligomers as initial intermediate species during aggregate formation	JOURNAL OF BIOLOGICAL CHEMISTRY				Article								Aggregates of the RNA-binding protein TDP-43 (TAR DNA-binding protein) are a hallmark of the overlapping neurodegenerative disorders amyotrophic lateral sclerosis (ALS) and frontotemporal dementia. The process of TDP-43 aggregation remains poorly understood, and whether it includes formation of intermediate complexes is unknown. Here, we analyzed aggregates derived from purified TDP-43 under semi…	[French, Rachel L.; Grese, Zachary R.; Aligireddy, Himani; Reeb, Ashley N.; Ayala, Yuna M.] St Louis Univ, Edward A Doisy Dept Biochem & Mol Biol, St Louis, MO 63103 USA; [Dhavale, Dhruva D.; Kotzbauer, Paul T.] Washington Univ, Sch Med, Dept Neurol, St Louis, MO 63110 USA; [Kedia, Niraja; Bieschke, Jan] UCL, MRC Prion Unit, London W1W 7FF, England; [Reeb, Ashley N.] Washington Univ, Sch Med, Dep…		Ayala, YM (corresponding author), St Louis Univ, Edward A Doisy Dept Biochem & Mol Biol, St Louis, MO 63103 USA.	yuna.ayala@health.slu.edu								82	91											APR 26	2019	294	17
J	Portz, B; Lee, BL; Shorter, J				Portz, Bede; Lee, Bo Lim; Shorter, James			FUS and TDP-43 Phases in Health and Disease	TRENDS IN BIOCHEMICAL SCIENCES				Review								The distinct prion-like domains (PrLDs) of FUS and TDP-43, modulate phase transitions that result in condensates with a range of material states. These assemblies are implicated in both health and disease. In this review, we examine how sequence, structure, post-translational modifications, and RNA can affect the self-assembly of these RNA-binding proteins (RBPs). We discuss how our emerging unde…	[Portz, Bede; Lee, Bo Lim; Shorter, James] Univ Penn, Perelman Sch Med, Dept Biochem & Biophys, Philadelphia, PA 19104 USA		Shorter, J (corresponding author), Univ Penn, Perelman Sch Med, Dept Biochem & Biophys, Philadelphia, PA 19104 USA.	jshorter@pennmedicine.upenn.edu								147	160											JUL	2021	46	7
J	Orti, F; Navarro, AM; Rabinovich, A; Wodak, SJ; Marino-Buslje, C				Orti, Fernando; Navarro, Alvaro M.; Rabinovich, Andres; Wodak, Shoshana J.; Marino-Buslje, Cristina			Insight into membraneless organelles and their associated proteins: Drivers, Clients and Regulators	COMPUTATIONAL AND STRUCTURAL BIOTECHNOLOGY JOURNAL				Article								In recent years, attention has been devoted to proteins forming immiscible liquid phases within the liquid intracellular medium, commonly referred to as membraneless organelles (MLO). These organelles enable the spatiotemporal associations of cellular components that exchange dynamically with the cellular milieu. The dysregulation of these liquid-liquid phase separation processes (LLPS) may cause…	[Orti, Fernando; Navarro, Alvaro M.; Rabinovich, Andres; Marino-Buslje, Cristina] Fdn Inst Leloir, Bioinformat Unit, Avda Patricias Argentinas 435,B1405WE, Buenos Aires, DF, Argentina; [Wodak, Shoshana J.] Flemish Inst Biotechnol, VIB VUB Ctr Struct Biol, Brussels, Belgium; [Wodak, Shoshana J.] Vrije Univ Brussel, Struct Biol Brussels, Brussels, Belgium		Marino-Buslje, C (corresponding author), Fdn Inst Leloir, Bioinformat Unit, Avda Patricias Argentinas 435,B1405WE, Buenos Aires, DF, Argentina.	cmb@leloir.org.ar								21	22												2021	19
J	Harrison, AF; Shorter, J				Harrison, Alice Ford; Shorter, James			RNA-binding proteins with prion-like domains in health and disease	BIOCHEMICAL JOURNAL				Review								Approximately 70 human RNA-binding proteins (RBPs) contain a prion-like domain (PrLD). PrLDs are low-complexity domains that possess a similar amino acid composition to prion domains in yeast, which enable several proteins, including Sup35 and Rnq1, to form infectious conformers, termed prions. In humans, PrLDs contribute to RBP function and enable RBPs to undergo liquid-liquid phase transitions …	[Harrison, Alice Ford; Shorter, James] Univ Penn, Perelman Sch Med, Dept Biochem & Biophys, Philadelphia, PA 19104 USA; [Harrison, Alice Ford; Shorter, James] Univ Penn, Perelman Sch Med, Neurosci Grad Grp, Philadelphia, PA 19104 USA		Shorter, J (corresponding author), Univ Penn, Perelman Sch Med, Dept Biochem & Biophys, Philadelphia, PA 19104 USA.;Shorter, J (corresponding author), Univ Penn, Perelman Sch Med, Neurosci Grad Grp, Philadelphia, PA 19104 USA.	jshorter@mail.med.upenn.edu								304	353											APR 15	2017	474	8
J	Shi, WP; Lin, WJ; Ge, WY; Chen, LL; Zhang, TD; Guo, WH; Liu, JL; Yin, DC				Shi, Wen-Pu; Lin, Wen-Juan; Ge, Wan-Yi; Chen, Liang-Liang; Zhang, Tuo-Di; Guo, Wei-Hong; Liu, Jian-Li; Yin, Da-Chuan			Curcumin inhibits liquid-liquid phase separation of fused in sarcoma and attenuates the sequestration of pyruvate kinase to restore cellular metabolism	FOOD & FUNCTION				Article								The abnormal accumulation of fused in sarcoma (FUS) is a pathological hallmark in a proportion of patients with frontotemporal dementia and amyotrophic lateral sclerosis. Therefore, the clearance of FUS aggregates is a possible therapeutic strategy for FUS-associated neurodegenerative diseases. This study reports that curcumin can strongly suppress FUS droplet formation and stress granule aggrega…	[Shi, Wen-Pu; Lin, Wen-Juan; Ge, Wan-Yi; Chen, Liang-Liang; Zhang, Tuo-Di; Guo, Wei-Hong; Yin, Da-Chuan] Northwestern Polytech Univ, Sch Life Sci, Key Lab Space Biosci & Biotechnol, 127 Youyi West Rd, Xian 710072, Shaanxi, Peoples R China; [Zhang, Tuo-Di] Nantong Univ, Affiliated Hosp, Res Ctr Clin Med, Nantong 226001, Jiangsu, Peoples R China; [Liu, Jian-Li] Xian Peihua Univ, Sch Med, 888 Changn…		Yin, DC (corresponding author), Northwestern Polytech Univ, Sch Life Sci, Key Lab Space Biosci & Biotechnol, 127 Youyi West Rd, Xian 710072, Shaanxi, Peoples R China.;Liu, JL (corresponding author), Xian Peihua Univ, Sch Med, 888 Changning St, Xian 710125, Shaanxi, Peoples R China.	000278@peihua.edu.cn								4	4											MAY 22	2023	14	10
J	Asakawa, K; Handa, H; Kawakami, K				Asakawa, Kazuhide; Handa, Hiroshi; Kawakami, Koichi			Multi-phaseted problems of TDP-43 in selective neuronal vulnerability in ALS	CELLULAR AND MOLECULAR LIFE SCIENCES				Review								Transactive response DNA-binding protein 43 kDa (TDP-43) encoded by the TARDBP gene is an evolutionarily conserved heterogeneous nuclear ribonucleoprotein (hnRNP) that regulates multiple steps of RNA metabolism, and its cytoplasmic aggregation characterizes degenerating motor neurons in amyotrophic lateral sclerosis (ALS). In most ALS cases, cytoplasmic TDP-43 aggregation occurs in the absence of…	[Asakawa, Kazuhide; Handa, Hiroshi] Tokyo Med Univ, Dept Biol Chem, Shinjuku Ku, Tokyo 1608402, Japan; [Asakawa, Kazuhide; Kawakami, Koichi] Natl Inst Genet, Div Mol & Dev Biol, 1111 Yata, Mishima, Shizuoka 4118540, Japan; [Asakawa, Kazuhide; Kawakami, Koichi] Grad Univ Adv Studies SOKENDAI, Dept Genet, 1111 Yata, Mishima, Shizuoka 4118540, Japan		Asakawa, K (corresponding author), Tokyo Med Univ, Dept Biol Chem, Shinjuku Ku, Tokyo 1608402, Japan.;Asakawa, K (corresponding author), Natl Inst Genet, Div Mol & Dev Biol, 1111 Yata, Mishima, Shizuoka 4118540, Japan.;Asakawa, K (corresponding author), Grad Univ Adv Studies SOKENDAI, Dept Genet, 1111 Yata, Mishima, Shizuoka 4118540, Japan.	kasakawa@nig.ac.jp								6	8											MAY	2021	78	10
J	Taylor, JP; Brown, RH; Cleveland, DW				Taylor, J. Paul; Brown, Robert H., Jr.; Cleveland, Don W.			Decoding ALS: from genes to mechanism	NATURE				Review								Amyotrophic lateral sclerosis (ALS) is a progressive and uniformly fatal neurodegenerative disease. A plethora of genetic factors have been identified that drive the degeneration of motor neurons in ALS, increase susceptibility to the disease or influence the rate of its progression. Emerging themes include dysfunction in RNA metabolism and protein homeostasis, with specific defects in nucleocyto…	[Taylor, J. Paul] St Jude Childrens Res Hosp, Howard Hughes Med Inst, 332 N Lauderdale St, Memphis, TN 38105 USA; [Taylor, J. Paul] St Jude Childrens Res Hosp, Dept Cell & Mol Biol, 332 N Lauderdale St, Memphis, TN 38105 USA; [Brown, Robert H., Jr.] Univ Massachusetts, Sch Med, Dept Neurol, Worcester, MA 01655 USA; [Cleveland, Don W.] Univ Calif San Diego, Ludwig Inst Canc Res, La Jolla, CA 92093…		Taylor, JP (corresponding author), St Jude Childrens Res Hosp, Howard Hughes Med Inst, 332 N Lauderdale St, Memphis, TN 38105 USA.;Taylor, JP (corresponding author), St Jude Childrens Res Hosp, Dept Cell & Mol Biol, 332 N Lauderdale St, Memphis, TN 38105 USA.;Brown, RH (corresponding author), Univ Massachusetts, Sch Med, Dept Neurol, Worcester, MA 01655 USA.;Cleveland, DW (corresponding author), …	jpaul.taylor@stjude.org; robert.brown@umassmed.edu; dcleveland@ucsd.edu								1391	1560											NOV 10	2016	539	7628
J	Verdile, V; De Paola, E; Paronetto, MP				Verdile, Veronica; De Paola, Elise; Paronetto, Maria Paola			Aberrant Phase Transitions: Side Effects and Novel Therapeutic Strategies in Human Disease	FRONTIERS IN GENETICS				Review								Phase separation is a physiological process occurring spontaneously when single-phase molecular complexes separate in two phases, a concentrated phase and a more diluted one. Eukaryotic cells employ phase transition strategies to promote the formation of intracellular territories not delimited by membranes with increased local RNA concentration, such as nucleolus, paraspeckles, P granules, Cajal …	[Verdile, Veronica; De Paola, Elise; Paronetto, Maria Paola] Univ Rome Foro Italico, Rome, Italy; [Verdile, Veronica; De Paola, Elise; Paronetto, Maria Paola] Fdn Santa Lucia, Lab Cellular & Mol Neurobiol, Rome, Italy		Paronetto, MP (corresponding author), Univ Rome Foro Italico, Rome, Italy.;Paronetto, MP (corresponding author), Fdn Santa Lucia, Lab Cellular & Mol Neurobiol, Rome, Italy.	mariapaoia.paronetto@uniroma4.it								51	57											MAR 22	2019	10
J	Shillcock, JC; Brochut, M; Chénais, E; Ipsen, JH				Shillcock, J. C.; Brochut, M.; Chenais, E.; Ipsen, J. H.			Phase behaviour and structure of a model biomolecular condensate	SOFT MATTER				Article								Phase separation of immiscible fluids is a common phenomenon in polymer chemistry, and is recognized as an important mechanism by which cells compartmentalize their biochemical reactions. Biomolecular condensates are condensed fluid droplets in cells that form by liquid-liquid phase separation of intrinsically-disordered proteins. They have a wide range of functions and are associated with chroni…	[Shillcock, J. C.] Ecole Polytech Fed Lausanne, Lab Mol & Chem Biol Neurodegenerat, CH-1015 Lausanne, Switzerland; [Brochut, M.; Chenais, E.] Ecole Polytech Fed Lausanne, Brain Mind Inst, CH-1015 Lausanne, Switzerland; [Ipsen, J. H.] Univ Southern Denmark, Dept Phys Chem & Pharm, Campusvej 55, DK-5230 Odense M, Denmark		Shillcock, JC (corresponding author), Ecole Polytech Fed Lausanne, Lab Mol & Chem Biol Neurodegenerat, CH-1015 Lausanne, Switzerland.	julian.shillcock@epfl.ch								9	9											JUL 21	2020	16	27
J	Zeng, YT; Bi, LL; Zhuo, XF; Yang, LY; Sun, B; Lu, JX				Zeng, Yu-Teng; Bi, Lu-Lu; Zhuo, Xiao-Feng; Yang, Ling-Yun; Sun, Bo; Lu, Jun-Xia			Different Intermolecular Interactions Drive Nonpathogenic Liquid-Liquid Phase Separation and Potentially Pathogenic Fibril Formation by TDP-43	INTERNATIONAL JOURNAL OF MOLECULAR SCIENCES				Article								The liquid-liquid phase separation (LLPS) of proteins has been found ubiquitously in eukaryotic cells, and is critical in the control of many biological processes by forming a temporary condensed phase with different bimolecular components. TDP-43 is recruited to stress granules in cells and is the main component of TDP-43 granules and proteinaceous amyloid inclusions in patients with amyotrophic…	[Zeng, Yu-Teng; Bi, Lu-Lu; Zhuo, Xiao-Feng; Sun, Bo; Lu, Jun-Xia] Shanghai Tech Univ, Sch Life Sci & Technol, Shanghai 201210, Peoples R China; [Yang, Ling-Yun] ShanghaiTech Univ, iHuman Inst, Shanghai 201210, Peoples R China		Lu, JX (corresponding author), Shanghai Tech Univ, Sch Life Sci & Technol, Shanghai 201210, Peoples R China.	lujx@shanghaitech.edu.cn								5	5											DEC	2022	23	23
J	Trnka, F; Hoffmann, C; Wang, H; Sansevrino, R; Rankovic, B; Rost, BR; Schmitz, D; Schmidt, HB; Milovanovic, D				Trnka, Franziska; Hoffmann, Christian; Wang, Han; Sansevrino, Roberto; Rankovic, Branislava; Rost, Benjamin R.; Schmitz, Dietmar; Schmidt, H. Broder; Milovanovic, Dragomir			Aberrant Phase Separation of FUS Leads to Lysosome Sequestering and Acidification	FRONTIERS IN CELL AND DEVELOPMENTAL BIOLOGY				Article								Amyotrophic lateral sclerosis (ALS) is a progressive neurodegenerative disease that leads to the death of upper and lower motor neurons. While most cases of ALS are sporadic, some of the familial forms of the disease are caused by mutations in the gene encoding for the RNA-binding protein FUS. Under physiological conditions, FUS readily phase separates into liquid-like droplets in vivo and in vit…	[Trnka, Franziska; Hoffmann, Christian; Wang, Han; Sansevrino, Roberto; Rankovic, Branislava; Milovanovic, Dragomir] German Ctr Neurodegenerat Dis DZNE, Lab Mol Neurosci, Berlin, Germany; [Rost, Benjamin R.; Schmitz, Dietmar] German Ctr Neurodegenerat Dis DZNE, Lab Network Dysfunct, Berlin, Germany; [Schmitz, Dietmar] Charite Univ Med Berlin, NeuroCure Cluster Excellence, Berlin Inst Hlth, Berlin…		Milovanovic, D (corresponding author), German Ctr Neurodegenerat Dis DZNE, Lab Mol Neurosci, Berlin, Germany.	dragomir.milovanovic@dzne.de								8	9											OCT 22	2021	9
J	Xiang, JN; Chen, JX; Liu, YQ; Ye, HQ; Han, Y; Li, P; Gao, M; Huang, YQ				Xiang, Jiani; Chen, Jingxin; Liu, Yanqing; Ye, Haiqiong; Han, Yue; Li, Ping; Gao, Meng; Huang, Yongqi			Tannic acid as a biphasic modulator of tau protein liquid-liquid phase separation	INTERNATIONAL JOURNAL OF BIOLOGICAL MACROMOLECULES				Article								Tannic acid (TA) is a natural polyphenol that shows great potential in the field of biomedicine due to its antiinflammatory, anti-oxidant, anti-bacterial, anti-tumor, anti-virus, and neuroprotective activities. Recent studies have revealed that liquid-liquid phase separation (LLPS) is closely associated with protein aggregation. Therefore, modulating LLPS offers new insights into the treatment of…	[Xiang, Jiani; Chen, Jingxin; Liu, Yanqing; Ye, Haiqiong; Han, Yue; Li, Ping] Hubei Univ Technol, Key Lab Ind Fermentat, Minist Educ, Wuhan 430068, Peoples R China; [Xiang, Jiani; Chen, Jingxin; Liu, Yanqing; Ye, Haiqiong; Han, Yue; Li, Ping] Hubei Univ Technol, Hubei Key Lab Ind Microbiol, Wuhan 430068, Peoples R China		Gao, M; Huang, YQ (corresponding author), Hubei Univ Technol, Dept Biol Engn, Wuhan 430068, Peoples R China.	gaomeng@hbut.edu.cn; yqhuang@hbut.edu.cn								1	1											AUG	2024	275		1
J	Kanekura, K; Hayamizu, Y; Kuroda, M				Kanekura, Kohsuke; Hayamizu, Yuhei; Kuroda, Masahiko			Order controls disordered droplets: structure-function relationships in C9ORF72-derived poly(PR)	AMERICAN JOURNAL OF PHYSIOLOGY-CELL PHYSIOLOGY				Review								Amyotrophic lateral sclerosis (ALS) and frontotemporal dementia (FTD) have been thought as two distinct neurodegenerative diseases. However, recent genetic screening and careful investigations found the genetic and pathological overlap among these disorders. Hexanucleotide expansions in intron 1 of C9ORF72 are a leading cause of familial ALS and familial FTD. These expansions facilitate the repea…	[Kanekura, Kohsuke; Kuroda, Masahiko] Tokyo Med Univ, Dept Mol Pathol, Tokyo, Japan; [Hayamizu, Yuhei] Tokyo Inst Technol, Sch Mat & Chem Technol, Dept Mat Sci & Engn, Tokyo, Japan		Kanekura, K (corresponding author), Tokyo Med Univ, Dept Mol Pathol, Tokyo, Japan.	kanekura@tokyo-med.ac.jp								1	1											FEB	2022	322	2
J	Sun, R; Zhang, SQ; Liu, Y; Li, D				Sun, Rui; Zhang, Shenqing; Liu, Yu; Li, Dan			Chemical probes for investigating protein liquid-liquid phase separation and aggregation	CURRENT OPINION IN CHEMICAL BIOLOGY				Review								Protein liquid-liquid phase separation drives the dynamic as-sembly of membraneless organelles for fulfilling different physiological functions. Under diseased condition, protein may undergo liquid-to-solid condensation to form pathological am-yloid aggregates closely associated with neurodegenerative diseases. Chemical probe serves as an important chemical tool not only for exploring the basic p…	[Sun, Rui; Liu, Yu] Chinese Acad Sci, Dalian Inst Chem Phys, CAS Key Lab Separat Sci Analyt Chem, 457 Zhongshan Rd, Dalian 116023, Peoples R China; [Zhang, Shenqing; Li, Dan] Shanghai Jiao Tong Univ, Bio X Renji Hosp, Renji Hosp, Sch Med,Res Ctr, Shanghai 200240, Peoples R China; [Zhang, Shenqing; Li, Dan] Shanghai Jiao Tong Univ, Bio X Inst, Key Lab Genet Dev & Neuropsychiat Disorders, Minist Ed…		Liu, Y (corresponding author), Chinese Acad Sci, Dalian Inst Chem Phys, CAS Key Lab Separat Sci Analyt Chem, 457 Zhongshan Rd, Dalian 116023, Peoples R China.;Li, D (corresponding author), Shanghai Jiao Tong Univ, Bio X Renji Hosp, Renji Hosp, Sch Med,Res Ctr, Shanghai 200240, Peoples R China.;Li, D (corresponding author), Shanghai Jiao Tong Univ, Bio X Inst, Key Lab Genet Dev & Neuropsychiat Dis…	liuyu@dicp.ac.cn; lidan2017@sjtu.edu.cn								5	5											JUN	2023	74
J	Courchaine, EM; Lu, A; Neugebauer, KM				Courchaine, Edward M.; Lu, Alice; Neugebauer, Karla M.			Droplet organelles?	EMBO JOURNAL				Review								Cells contain numerous, molecularly distinct cellular compartments that are not enclosed by lipid bilayers. These compartments are implicated in a wide range of cellular activities, and they have been variously described as bodies, granules, or organelles. Recent evidence suggests that a liquid-liquid phase separation (LLPS) process may drive their formation, possibly justifying the unifying term…	[Courchaine, Edward M.; Lu, Alice; Neugebauer, Karla M.] Yale Univ, Dept Mol Biophys & Biochem, New Haven, CT 06520 USA		Neugebauer, KM (corresponding author), Yale Univ, Dept Mol Biophys & Biochem, New Haven, CT 06520 USA.	karla.neugebauer@yale.edu								223	247											AUG 1	2016	35	15
J	Bock, AS; Murthy, AC; Tang, WS; Jovic, N; Shewmaker, F; Mittal, J; Fawzi, NL				Bock, Anna S.; Murthy, Anastasia C.; Tang, Wai Shing; Jovic, Nina; Shewmaker, Frank; Mittal, Jeetain; Fawzi, Nicolas L.			N-terminal acetylation modestly enhances phase separation and reduces aggregation of the low-complexity domain of RNA-binding protein fused in sarcoma	PROTEIN SCIENCE				Article								The RNA-binding protein fused in sarcoma (FUS) assembles via liquid-liquid phase separation (LLPS) into functional RNA granules and aggregates in amyotrophic lateral sclerosis associated neuronal inclusions. Several studies have demonstrated that posttranslational modification (PTM) can significantly alter FUS phase separation and aggregation, particularly charge-altering phosphorylation of the n…	[Bock, Anna S.] Brown Univ, Grad Program Biotechnol, Providence, RI 02912 USA; [Murthy, Anastasia C.] Brown Univ, Grad Program Mol Biol Cell Biol & Biochem, Providence, RI 02912 USA; [Tang, Wai Shing] Brown Univ, Grad Program Phys, Providence, RI 02912 USA; [Jovic, Nina; Mittal, Jeetain] Lehigh Univ, Dept Chem & Biomol Engn, Bethlehem, PA 18015 USA; [Shewmaker, Frank] Uniformed Serv Univ Hlth Sci…		Fawzi, NL (corresponding author), Brown Univ, Dept Mol Pharmacol Physiol & Biotechnol, Providence, RI 02912 USA.	nicolas_fawzi@brown.edu								29	31											JUL	2021	30	7
J	Karger, S; Miali, ME; Solomonov, A; Eliaz, D; Varsano, N; Shimanovich, U				Karger, Shay; Miali, Marco E.; Solomonov, Aleksei; Eliaz, Dror; Varsano, Neta; Shimanovich, Ulyana			Protein Compartments Modulate Fibrillar Self-Assembly	SMALL				Article								A notable feature of complex cellular environments is protein-rich compartments that are formed via liquid-liquid phase separation. Recent studies have shown that these biomolecular condensates can play both promoting and inhibitory roles in fibrillar protein self-assembly, a process that is linked to Alzheimer's, Parkinson's, Huntington's, and various prion diseases. Yet, the exact regulatory ro…	[Karger, Shay; Miali, Marco E.; Solomonov, Aleksei; Eliaz, Dror; Shimanovich, Ulyana] Weizmann Inst Sci, Dept Mol Chem & Mat Sci, IL-7610001 Rehovot, Israel; [Varsano, Neta] Weizmann Inst Sci, Dept Chem Res Support, IL-7610001 Rehovot, Israel		Shimanovich, U (corresponding author), Weizmann Inst Sci, Dept Mol Chem & Mat Sci, IL-7610001 Rehovot, Israel.	ulyana.shimanovich@weizmann.ac.il								1	1											MAY	2024	20	22
J	Corrales-Guerrero, L; Díaz-Moreno, I				Corrales-Guerrero, Laura; Diaz-Moreno, Irene			Deciphering the role of Zn2+-binding histidines from TIA-1 on the assembly and dynamics of stress granules	BIOFACTORS				Article								T-cell intracellular antigen-1 (TIA-1) is a key RNA-binding protein that participates in translation regulation and RNA splicing. TIA-1 undergoes liquid-liquid phase separation as a fundamental mechanism that enables the condensation of RNA and proteins into membraneless organelles called stress granules (SGs). However, this dynamic behavior can lead to aberrant fibril formation, implicated in ne…	[Corrales-Guerrero, Laura; Diaz-Moreno, Irene] Univ Seville, Inst Chem Res, CSIC, Seville, Spain		Corrales-Guerrero, L; Díaz-Moreno, I (corresponding author), Univ Seville, Inst Chem Res, CSIC, Seville, Spain.	laucorge@us.es; idiazmoreno@us.es								0	0											JUL	2024	50	4
J	White, MR; Mitrea, DM; Zhang, PP; Stanley, CB; Cassidy, DE; Nourse, A; Phillips, AH; Tolbert, M; Taylor, JP; Kriwacki, RW				White, Michael R.; Mitrea, Diana M.; Zhang, Peipei; Stanley, Christopher B.; Cassidy, Devon E.; Nourse, Amanda; Phillips, Aaron H.; Tolbert, Michele; Taylor, J. Paul; Kriwacki, Richard W.			C9orf72 Poly(PR) Dipeptide Repeats Disturb Biomolecular Phase Separation and Disrupt Nucleolar Function	MOLECULAR CELL				Article								Repeat expansion in the C9orf72 gene is the most common cause of the neurodegenerative disorder amyotrophic lateral sclerosis (C9-ALS) and is linked to the unconventional translation of five dipeptide-repeat polypeptides (DPRs). The two enriched in arginine, poly(GR) and poly(PR), infiltrate liquid-like nucleoli, co-localize with the nucleolar protein nucleophosmin (NPM1), and alter the phase sep…	[White, Michael R.; Mitrea, Diana M.; Cassidy, Devon E.; Nourse, Amanda; Phillips, Aaron H.; Tolbert, Michele; Kriwacki, Richard W.] St Jude Childrens Res Hosp, Dept Struct Biol, 332 N Lauderdale St, Memphis, TN 38105 USA; [Zhang, Peipei; Taylor, J. Paul] St Jude Childrens Res Hosp, Dept Cell & Mol Biol, 332 N Lauderdale St, Memphis, TN 38105 USA; [Stanley, Christopher B.] Oak Ridge Natl Lab, Lar…		Kriwacki, RW (corresponding author), St Jude Childrens Res Hosp, Dept Struct Biol, 332 N Lauderdale St, Memphis, TN 38105 USA.;Kriwacki, RW (corresponding author), Univ Tennessee, Hlth Sci Ctr, Dept Microbiol Immunol & Biochem, Memphis, TN 38105 USA.	richard.kriwacki@stjude.org								120	135											MAY 16	2019	74	4
J	Rodríguez, LC; Foressi, NN; Celej, MS				Rodriguez, Leandro Cruz; Foressi, Nahuel N.; Celej, M. Soledad			Liquid-liquid phase separation of tau and α-synuclein: A new pathway of overlapping neuropathologies	BIOCHEMICAL AND BIOPHYSICAL RESEARCH COMMUNICATIONS				Article								Liquid-liquid phase separation (LLPS) is a critical phenomenon that leads to the formation of liquid-like membrane-less organelles within cells. Advances in our understanding of condensates reveal their significant roles in biology and highlight how their dysregulation may contribute to disease. Recent evidence indicates that the high protein concentration in coacervates may lead to abnormal prot…	[Rodriguez, Leandro Cruz; Foressi, Nahuel N.; Celej, M. Soledad] Univ Nacl Cordoba, Fac Ciencias Quim, Ctr Invest Quim Biol Cordoba CIQUIB, Dept Quim Biol Ranwel Caputto,CONICET, Haya de la Torre & Medina Allende,Ciudad Univ,X500, Cordoba, Argentina		Celej, MS (corresponding author), Univ Nacl Cordoba, Fac Ciencias Quim, Ctr Invest Quim Biol Cordoba CIQUIB, Dept Quim Biol Ranwel Caputto,CONICET, Haya de la Torre & Medina Allende,Ciudad Univ,X500, Cordoba, Argentina.	mcelej@unc.edu.ar								1	1											DEC 31	2024	741
J	Maucuer, A; Desforges, B; Joshi, V; Boca, M; Kretov, DA; Hamon, L; Bouhss, A; Curmi, PA; Pastré, D				Maucuer, Alexandre; Desforges, Benedicte; Joshi, Vandana; Boca, Mirela; Kretov, Dmitry A.; Hamon, Loic; Bouhss, Ahmed; Curmi, Patrick A.; Pastre, David			Microtubules as platforms for probing liquid-liquid phase separation in cells - application to RNA-binding proteins	JOURNAL OF CELL SCIENCE				Article								Liquid-liquid phase separation enables compartmentalization of biomolecules in cells, notably RNA and associated proteins in the nucleus. Besides having critical functions in RNA processing, there is a major interest in deciphering the molecular mechanisms of compartmentalization orchestrated by RNA-binding proteins such as TDP-43 (also known as TARDBP) and FUS because of their link to neuron dis…	[Maucuer, Alexandre; Desforges, Benedicte; Joshi, Vandana; Boca, Mirela; Kretov, Dmitry A.; Hamon, Loic; Bouhss, Ahmed; Curmi, Patrick A.; Pastre, David] Univ Paris Saclay, Univ Evry, SABNP Lab, INSERM,U1204, F-91025 Evry, France; [Kretov, Dmitry A.] Russian Acad Sci, Inst Prot Res, Pushchino 142290, Moscow Region, Russia; [Kretov, Dmitry A.] Boston Univ, Sch Med, Dept Biochem, Boston, MA 02118 U…		Pastré, D (corresponding author), Univ Paris Saclay, Univ Evry, SABNP Lab, INSERM,U1204, F-91025 Evry, France.	david.pastre@univ-evry.fr								12	12											JUN	2018	131	11
J	Chen, ZH; Huai, Y; Mao, WJ; Wang, XH; Ru, K; Qian, AR; Yang, H				Chen, Zhihao; Huai, Ying; Mao, Wenjing; Wang, Xuehao; Ru, Kang; Qian, Airong; Yang, Hong			Liquid-Liquid Phase Separation of Biomacromolecules and Its Roles in Metabolic Diseases	CELLS				Review								Liquid-liquid phase separation (LLPS) compartmentalizes and concentrates biomacromolecules into liquid-like condensates, which underlies membraneless organelles (MLOs) formation in eukaryotic cells. With increasing evidence of the LLPS concept and methods, this phenomenon as a novel principle accounts for explaining the precise spatial and temporal regulation of cellular functions. Moreover, the …	[Chen, Zhihao; Yang, Hong] Fourth Mil Med Univ, Xijing Hosp, Dept Obstet & Gynecol, Xian 710032, Peoples R China; [Chen, Zhihao; Huai, Ying; Mao, Wenjing; Wang, Xuehao; Ru, Kang; Qian, Airong] Northwestern Polytech Univ, Sch Life Sci, Lab Bone Metab, Xian Key Lab Special Med & Hlth Engn, Xian 710072, Peoples R China; [Chen, Zhihao; Huai, Ying; Mao, Wenjing; Wang, Xuehao; Ru, Kang; Qian, Airong] N…		Yang, H (corresponding author), Fourth Mil Med Univ, Xijing Hosp, Dept Obstet & Gynecol, Xian 710032, Peoples R China.;Qian, AR (corresponding author), Northwestern Polytech Univ, Sch Life Sci, Lab Bone Metab, Xian Key Lab Special Med & Hlth Engn, Xian 710072, Peoples R China.;Qian, AR (corresponding author), Northwestern Polytech Univ, Res Ctr Special Med & Hlth Syst Engn, Sch Life Sci, Key Lab …	qianair@nwpu.edu.cn; yanghong@fmmu.edu.cn								17	17											OCT	2022	11	19
J	Sharkey, LM; Safren, N; Pithadia, AS; Gerson, JE; Dulchavsky, M; Fischer, S; Patel, R; Lantis, G; Ashraf, N; Kim, JH; Meliki, A; Minakawa, EN; Barmada, SJ; Ivanova, MI; Paulson, HL				Sharkey, Lisa M.; Safren, Nathaniel; Pithadia, Amit S.; Gerson, Julia E.; Dulchavsky, Mark; Fischer, Svetlana; Patel, Ronak; Lantis, Gabrielle; Ashraf, Naila; Kim, John H.; Meliki, Alia; Minakawa, Eiko N.; Barmada, Sami J.; Ivanova, Magdalena I.; Paulson, Henry L.			Mutant UBQLN2 promotes toxicity by modulating intrinsic self-assembly	PROCEEDINGS OF THE NATIONAL ACADEMY OF SCIENCES OF THE UNITED STATES OF AMERICA				Article								UBQLN2 is one of a family of proteins implicated in ubiquitin-dependent protein quality control and integrally tied to human neurodegenerative disease. Whereas wild-type UBQLN2 accumulates in intraneuronal deposits in several common age-related neurodegenerative diseases, mutations in the gene encoding this protein result in X-linked amyotrophic lateral sclerosis/frontotemporal dementia associate…	[Sharkey, Lisa M.; Safren, Nathaniel; Pithadia, Amit S.; Gerson, Julia E.; Dulchavsky, Mark; Fischer, Svetlana; Patel, Ronak; Lantis, Gabrielle; Ashraf, Naila; Meliki, Alia; Barmada, Sami J.; Ivanova, Magdalena I.; Paulson, Henry L.] Univ Michigan, Dept Neurol, Ann Arbor, MI 48109 USA; [Sharkey, Lisa M.; Barmada, Sami J.; Ivanova, Magdalena I.; Paulson, Henry L.] Univ Michigan, Prot Folding Dis I…		Barmada, SJ; Ivanova, MI; Paulson, HL (corresponding author), Univ Michigan, Dept Neurol, Ann Arbor, MI 48109 USA.;Barmada, SJ; Ivanova, MI; Paulson, HL (corresponding author), Univ Michigan, Prot Folding Dis Initiat, Ann Arbor, MI 48109 USA.;Ivanova, MI (corresponding author), Univ Michigan, Biophys Program, Ann Arbor, MI 48109 USA.;Paulson, HL (corresponding author), Univ Michigan, Michigan Alz…	sbarmada@umich.edu; mivanova@med.umich.edu; henryp@umich.edu								41	48											OCT 30	2018	115	44
J	Baud, A; Derbis, M; Tutak, K; Sobczak, K				Baud, Anna; Derbis, Magdalena; Tutak, Katarzyna; Sobczak, Krzysztof			Partners in crime: Proteins implicated in RNA repeat expansion diseases	WILEY INTERDISCIPLINARY REVIEWS-RNA				Article								Short tandem repeats are repetitive nucleotide sequences robustly distributed in the human genome. Their expansion underlies the pathogenesis of multiple neurological disorders, including Huntington's disease, amyotrophic lateral sclerosis, and frontotemporal dementia, fragile X-associated tremor/ataxia syndrome, and myotonic dystrophies, known as repeat expansion disorders (REDs). Several molecu…	[Baud, Anna; Derbis, Magdalena; Tutak, Katarzyna; Sobczak, Krzysztof] Adam Mickiewicz Univ, Inst Mol Biol & Biotechnol, Dept Gene Express, Uniwersytetu Poznanskiego 6, Poznan, Poland		Sobczak, K (corresponding author), Adam Mickiewicz Univ, Inst Mol Biol & Biotechnol, Dept Gene Express, Uniwersytetu Poznanskiego 6, Poznan, Poland.	ksobczak@amu.edu.pl								7	7											JUL	2022	13	4
J	Rodríguez, LC; Foressi, NN; Celej, MS				Cruz Rodriguez, Leandro; Foressi, Nahuel N.; Soledad Celej, M.			Modulation of α-synuclein phase separation by biomolecules	BIOCHIMICA ET BIOPHYSICA ACTA-PROTEINS AND PROTEOMICS				Article								Liquid-liquid phase separation (LLPS) is currently recognized as a common mechanism involved in the regulation of a number of cellular functions. On the other hand, aberrant phase separation has been linked to the biogenesis of several neurodegenerative disorders since many proteins that undergo LLPS are also found in pathological aggregates. The formation of mixed protein coacervates may constit…	[Cruz Rodriguez, Leandro; Foressi, Nahuel N.; Soledad Celej, M.] Univ Nacl Cordoba, Ctr Invest Quim Biol Cordoba CIQUIBIC, CONICET, Fac Ciencias Quim,Dept Quim Biol Ranwel Caputto, Haya Torre & Medina Allende, RA-X5000HUA Cordoba, Argentina		Celej, MS (corresponding author), Univ Nacl Cordoba, Ctr Invest Quim Biol Cordoba CIQUIBIC, CONICET, Fac Ciencias Quim,Dept Quim Biol Ranwel Caputto, Haya Torre & Medina Allende, RA-X5000HUA Cordoba, Argentina.	mcelej@unc.edu.ar								10	10											FEB 1	2023	1871	2
J	Hofweber, M; Hutten, S; Bourgeois, B; Spreitzer, E; Niedner-Boblenz, A; Schifferer, M; Ruepp, MD; Simons, M; Niessing, D; Madl, T; Dormann, D				Hofweber, Mario; Hutten, Saskia; Bourgeois, Benjamin; Spreitzer, Emil; Niedner-Boblenz, Annika; Schifferer, Martina; Ruepp, Marc-David; Simons, Mikael; Niessing, Dierk; Madl, Tobias; Dormann, Dorothee			Phase Separation of FUS Is Suppressed by Its Nuclear Import Receptor and Arginine Methylation	CELL				Article								Cytoplasmic FUS aggregates are a pathological hallmark in a subset of patients with frontotemporal dementia (FTD) or amyotrophic lateral sclerosis (ALS). A key step that is disrupted in these patients is nuclear import of FUS mediated by the import receptor Transportin/ Karyopherin-beta 2. In ALS-FUS patients, this is caused by mutations in the nuclear localization signal (NLS) of FUS that weaken…	[Hofweber, Mario; Hutten, Saskia; Niedner-Boblenz, Annika; Niessing, Dierk; Dormann, Dorothee] Ludwig Maximilians Univ Munchen, Biomed Ctr BMC, D-82152 Planegg Martinsried, Germany; [Hofweber, Mario; Dormann, Dorothee] Ludwig Maximilians Univ Munchen, Grad Sch Syst Neurosci GSN, D-82152 Planegg Martinsried, Germany; [Bourgeois, Benjamin; Spreitzer, Emil; Madl, Tobias] Med Univ Graz, Inst Mol Biol…		Dormann, D (corresponding author), Ludwig Maximilians Univ Munchen, Biomed Ctr BMC, D-82152 Planegg Martinsried, Germany.;Dormann, D (corresponding author), Ludwig Maximilians Univ Munchen, Grad Sch Syst Neurosci GSN, D-82152 Planegg Martinsried, Germany.;Dormann, D (corresponding author), Munich Cluster Syst Neurol SyNergy, D-81377 Munich, Germany.	dorothee.dormann@med.uni-muenchen.de								454	499											APR 19	2018	173	3
J	Ash, PEA; Lei, SW; Shattuck, J; Boudeau, S; Carlomagno, Y; Medalla, M; Mashimo, BL; Socorro, G; Al-Mohanna, LFA; Jiang, LL; Öztürk, MM; Knobel, M; Ivanov, P; Petrucelli, L; Wegmann, S; Kanaan, NM; Wolozin, B				Ash, Peter E. A.; Lei, Shuwen; Shattuck, Jenifer; Boudeau, Samantha; Carlomagno, Yari; Medalla, Maria; Mashimo, Bryce L.; Socorro, Guillermo; Al-Mohanna, Louloua F. A.; Jiang, Lulu; Ozturk, Muhammet M.; Knobel, Mark; Ivanov, Pavel; Petrucelli, Leonard; Wegmann, Susanne; Kanaan, Nicholas M.; Wolozin, Benjamin			TIA1 potentiates tau phase separation and promotes generation of toxic oligomeric tau	PROCEEDINGS OF THE NATIONAL ACADEMY OF SCIENCES OF THE UNITED STATES OF AMERICA				Article								Tau protein plays an important role in the biology of stress granules and in the stress response of neurons, but the nature of these biochemical interactions is not known. Here we show that the interaction of tau with RNA and the RNA binding protein TIA1 is sufficient to drive phase separation of tau at physiological concentrations, without the requirement for artificial crowding agents such as p…	[Ash, Peter E. A.; Lei, Shuwen; Shattuck, Jenifer; Boudeau, Samantha; Mashimo, Bryce L.; Socorro, Guillermo; Al-Mohanna, Louloua F. A.; Jiang, Lulu; Ozturk, Muhammet M.; Knobel, Mark; Wolozin, Benjamin] Boston Univ, Dept Pharmacol & Expt Therapeut, Sch Med, Boston, MA 02118 USA; [Carlomagno, Yari; Petrucelli, Leonard] Mayo Clin Florida, Dept Neurosci, Jacksonville, FL 32224 USA; [Medalla, Maria] …		Wolozin, B (corresponding author), Boston Univ, Dept Pharmacol & Expt Therapeut, Sch Med, Boston, MA 02118 USA.;Wolozin, B (corresponding author), Boston Univ, Dept Neurol, Sch Med, Boston, MA 02118 USA.;Wolozin, B (corresponding author), Boston Univ, Ctr Syst Neurosci, Sch Med, Boston, MA 02118 USA.;Wolozin, B (corresponding author), Boston Univ, Neurophoton Ctr, Sch Med, Boston, MA 02118 USA.	bwolozin@bu.edu								74	78											MAR 2	2021	118	9
J	Mukherjee, S; Sakunthala, A; Gadhe, L; Poudyal, M; Sawner, AS; Kadu, P; Maji, SK				Mukherjee, Semanti; Sakunthala, Arunima; Gadhe, Laxmikant; Poudyal, Manisha; Sawner, Ajay Singh; Kadu, Pradeep; Maji, Samir K.			Liquid-liquid Phase Separation of a-Synuclein: A New Mechanistic Insight for a-Synuclein Aggregation Associated with Parkinson's Disease Pathogenesis	JOURNAL OF MOLECULAR BIOLOGY				Article								Aberrant aggregation of the misfolded presynaptic protein, cr-Synuclein (cr-Syn) into Lewy body (LB) and Lewy neuritis (LN) is a major pathological hallmark of Parkinson's disease (PD) and other synucle-inopathies. Numerous studies have suggested that prefibrillar and fibrillar species of the misfolded cr-Syn aggregates are responsible for cell death in PD pathogenesis. However, the precise molec…	[Mukherjee, Semanti; Gadhe, Laxmikant; Poudyal, Manisha; Sawner, Ajay Singh; Kadu, Pradeep; Maji, Samir K.] Indian Inst Technol, Dept Biosci & Bioengn, Mumbai 400076, India; [Sakunthala, Arunima; Maji, Samir K.] Indian Inst Technol, Sunita Sanghi Ctr Aging & Neurodegenerat Dis, Mumbai 400076, India		Maji, SK (corresponding author), Indian Inst Technol, Dept Biosci & Bioengn, Mumbai 400076, India.;Maji, SK (corresponding author), Indian Inst Technol, Sunita Sanghi Ctr Aging & Neurodegenerat Dis, Mumbai 400076, India.	samirmaji@iitb.ac.in								59	64											JAN 15	2023	435	1
J	Loh, D; Reiter, RJ				Loh, Doris; Reiter, Russel J.			Light, Water, and Melatonin: The Synergistic Regulation of Phase Separation in Dementia	INTERNATIONAL JOURNAL OF MOLECULAR SCIENCES				Review								The swift rise in acceptance of molecular principles defining phase separation by a broad array of scientific disciplines is shadowed by increasing discoveries linking phase separation to pathological aggregations associated with numerous neurodegenerative disorders, including Alzheimer's disease, that contribute to dementia. Phase separation is powered by multivalent macromolecular interactions.…	[Reiter, Russel J.] UT Hlth San Antonio, Dept Cell Syst & Anat, San Antonio, TX 78229 USA		Reiter, RJ (corresponding author), UT Hlth San Antonio, Dept Cell Syst & Anat, San Antonio, TX 78229 USA.	reiter@uthscsa.edu								4	4											MAR	2023	24	6
J	Alberti, S; Hyman, AA				Alberti, Simon; Hyman, Anthony A.			Are aberrant phase transitions a driver of cellular aging?	BIOESSAYS				Article								Why do cells age? Recent advances show that the cytoplasm is organized into many membrane-less compartments via a process known as phase separation, which ensures spatiotemporal control over diffusion-limited biochemical reactions. Although phase separation is a powerful mechanism to organize biochemical reactions, it comes with the trade-off that it is extremely sensitive to changes in physical-…	[Alberti, Simon; Hyman, Anthony A.] Max Planck Inst Mol Cell Biol & Genet, Dresden, Germany		Alberti, S; Hyman, AA (corresponding author), Max Planck Inst Mol Cell Biol & Genet, Dresden, Germany.	alberti@mpi-cbg.de; hyman@mpi-cbg.de								185	210											OCT	2016	38	10
J	Ahlers, J; Adams, EM; Bader, V; Pezzotti, S; Winklhofer, KF; Tatzelt, J; Havenith, M				Ahlers, Jonas; Adams, Ellen M.; Bader, Verian; Pezzotti, Simone; Winklhofer, Konstanze F.; Tatzelt, Jorg; Havenith, Martina			The key role of solvent in condensation: Mapping water in liquid-liquid phase-separated FUS	BIOPHYSICAL JOURNAL				Article								Formation of biomolecular condensates through liquid-liquid phase separation (LLPS) has emerged as a pervasive principle in cell biology, allowing compartmentalization and spatiotemporal regulation of dynamic cellular processes. Proteins that formcondensates under physiological conditions often contain intrinsically disordered regions with low-complexitydomains. Among them, the RNA-binding protei…	[Ahlers, Jonas; Adams, Ellen M.; Pezzotti, Simone; Havenith, Martina] Ruhr Univ Bochum, Dept Phys Chem, Bochum, Germany; [Bader, Verian; Winklhofer, Konstanze F.] Ruhr Univ Bochum, Inst Biochem & Pathobiochem, Dept Mol Cell Biol, Bochum, Germany; [Tatzelt, Jorg] Ruhr Univ Bochum, Inst Biochem & Pathobiochem, Dept Biochem Neurodegenerat Dis, Bochum, Germany		Havenith, M (corresponding author), Ruhr Univ Bochum, Dept Phys Chem, Bochum, Germany.	martina.havenith@rub.de								75	77											APR 6	2021	120	7
J	Dhakal, S; Wyant, CE; George, HE; Morgan, SE; Rangachari, V				Dhakal, Shailendra; Wyant, Courtney E.; George, Hannah E.; Morgan, Sarah E.; Rangachari, Vijayaraghavan			Prion-like C-Terminal Domain of TDP-43 and α-Synuclein Interact Synergistically to Generate Neurotoxic Hybrid Fibrils	JOURNAL OF MOLECULAR BIOLOGY				Article								Aberrant aggregation and amyloid formation of tar DNA binding protein (TDP-43) and alpha-synuclein (alpha S) underlie frontotemporal dementia (FTD) and Parkinson's disease (PD), respectively. Amyloid inclusions of TDP-43 and alpha S are also commonly co-observed in amyotrophic lateral sclerosis (ALS), dementia with Lewy bodies (DLB) and Alzheimer disease (AD). Emerging evidence from cellular and …	[Dhakal, Shailendra; Wyant, Courtney E.; Rangachari, Vijayaraghavan] Univ Southern Mississippi, Sch Math & Nat Sci, Dept Chem & Biochem, Hattiesburg, MS 39406 USA; [George, Hannah E.; Morgan, Sarah E.] Univ Southern Mississippi, Sch Polymer Sci & Engn, Hattiesburg, MS 39406 USA; [Rangachari, Vijayaraghavan] Univ Southern Mississippi, Ctr Mol & Cellular Biosci, Hattiesburg, MS 39406 USA		Rangachari, V (corresponding author), Univ Southern Mississippi, Sch Math & Nat Sci, Dept Chem & Biochem, Hattiesburg, MS 39406 USA.	vijay.rangachari@usm.edu								43	44											MAY 14	2021	433	10
J	Ziaunys, M; Sulskis, D; Veiveris, D; Kopustas, A; Snieckute, R; Mikalauskaite, K; Sakalauskas, A; Tutkus, M; Smirnovas, V				Ziaunys, Mantas; Sulskis, Darius; Veiveris, Dominykas; Kopustas, Aurimas; Snieckute, Ruta; Mikalauskaite, Kamile; Sakalauskas, Andrius; Tutkus, Marijonas; Smirnovas, Vytautas			Liquid-liquid phase separation of alpha-synuclein increases the structural variability of fibrils formed during amyloid aggregation	FEBS JOURNAL				Article								Protein liquid-liquid phase separation (LLPS) is a rapidly emerging field of study on biomolecular condensate formation. In recent years, this phenomenon has been implicated in the process of amyloid fibril formation, serving as an intermediate step between the native protein transition into their aggregated state. The formation of fibrils via LLPS has been demonstrated for a number of proteins r…	[Ziaunys, Mantas; Sulskis, Darius; Veiveris, Dominykas; Kopustas, Aurimas; Snieckute, Ruta; Mikalauskaite, Kamile; Sakalauskas, Andrius; Tutkus, Marijonas; Smirnovas, Vytautas] Vilnius Univ, Inst Biotechnol, Life Sci Ctr, LT-10257 Vilnius, Lithuania; [Kopustas, Aurimas; Tutkus, Marijonas] Ctr Phys Sci & Technol, Dept Mol Cpd Phys, Vilnius, Lithuania		Ziaunys, M (corresponding author), Vilnius Univ, Inst Biotechnol, Life Sci Ctr, LT-10257 Vilnius, Lithuania.	mantas.ziaunys@gmc.vu.lt								1	1											OCT	2024	291	20
J	Friedman, AK; Boeynaems, S; Baker, LA				Friedman, Alicia K.; Boeynaems, Steven; Baker, Lane A.			Synthetic hydrogel mimics of the nuclear pore complex for the study of nucleocytoplasmic transport defects in C9orf72 ALS/FTD	ANALYTICAL AND BIOANALYTICAL CHEMISTRY				Article								Dipeptide repeats (DPRs) associated with C9orf72 repeat expansions perturb nucleocytoplasmic transport and are implicated in the pathogenesis of amyotrophic lateral sclerosis. We present a synthetic hydrogel platform that can be used to analyze aspects of the molecular interaction of dipeptide repeats and the phenylalanine-glycine (FG) phase of the nuclear pore complex (NPC). Hydrogel scaffolds c…	[Friedman, Alicia K.] Ohio State Univ, Dept Chem & Biochem, Columbus, OH 43210 USA; [Boeynaems, Steven] Stanford Univ, Sch Med, Dept Genet, Stanford, CA 94305 USA; [Baker, Lane A.] Indiana Univ, Dept Chem, 800 E Kirkwood Ave, Bloomington, IN 47405 USA		Boeynaems, S (corresponding author), Stanford Univ, Sch Med, Dept Genet, Stanford, CA 94305 USA.;Baker, LA (corresponding author), Indiana Univ, Dept Chem, 800 E Kirkwood Ave, Bloomington, IN 47405 USA.	sboeynae@stanford.edu; lanbaker@indiana.edu								3	4											JAN	2022	414	1
J	Ulamec, SM; Brockwell, DJ; Radford, SE				Ulamec, Sabine M.; Brockwell, David J.; Radford, Sheena E.			Looking Beyond the Core: The Role of Flanking Regions in the Aggregation of Amyloidogenic Peptides and Proteins	FRONTIERS IN NEUROSCIENCE				Review								Amyloid proteins are involved in many neurodegenerative disorders such as Alzheimer's disease [Tau, Amyloid beta (A beta)], Parkinson's disease [alpha-synuclein (alpha Syn)], and amyotrophic lateral sclerosis (TDP-43). Driven by the early observation of the presence of ordered structure within amyloid fibrils and the potential to develop inhibitors of their formation, a major goal of the amyloid …	[Ulamec, Sabine M.; Brockwell, David J.; Radford, Sheena E.] Univ Leeds, Astbury Ctr Struct Mol Biol, Sch Mol & Cellular Biol, Fac Biol Sci, Leeds, W Yorkshire, England		Radford, SE (corresponding author), Univ Leeds, Astbury Ctr Struct Mol Biol, Sch Mol & Cellular Biol, Fac Biol Sci, Leeds, W Yorkshire, England.	S.E.Radford@leeds.ac.uk								56	57											DEC 1	2020	14
J	Boyko, S; Qi, X; Chen, TH; Surewicz, K; Surewicz, WK				Boyko, Solomiia; Qi, Xu; Chen, Tien-Hao; Surewicz, Krystyna; Surewicz, Witold K.			Liquid-liquid phase separation of tau protein: The crucial role of electrostatic interactions	JOURNAL OF BIOLOGICAL CHEMISTRY				Article								Recent studies have indicated that tau, a protein involved in Alzheimer's disease and other neurodegenerative disorders, has a propensity to undergo liquid-liquid phase separation (LLPS). However, the mechanism of this process remains unknown. Here, we demonstrate that tau LLPS is largely driven by intermolecular electrostatic interactions between the negatively charged N-terminal and positively …	[Boyko, Solomiia; Qi, Xu; Chen, Tien-Hao; Surewicz, Krystyna; Surewicz, Witold K.] Case Western Reserve Univ, Dept Physiol & Biophys, Cleveland, OH 44106 USA		Surewicz, WK (corresponding author), Case Western Reserve Univ, Dept Physiol & Biophys, Cleveland, OH 44106 USA.	witold.surewicz@case.edu								152	166											JUL 19	2019	294	29
J	Ishikawa-Ankerhold, HC; Kurzbach, S; Kinali, AS; Mueller-Taubenberger, A				Ishikawa-Ankerhold, Hellen C.; Kurzbach, Sophie; Kinali, Arzu S.; Mueller-Taubenberger, Annette			Formation of Cytoplasmic Actin-Cofilin Rods is Triggered by Metabolic Stress and Changes in Cellular pH	FRONTIERS IN CELL AND DEVELOPMENTAL BIOLOGY				Article								Actin dynamics plays a crucial role in regulating essential cell functions and thereby is largely responsible to a considerable extent for cellular energy consumption. Certain pathological conditions in humans, like neurological disorders such as Alzheimer's disease or amyotrophic lateral sclerosis (ALS) as well as variants of nemaline myopathy are associated with cytoskeletal abnormalities, so-c…	[Ishikawa-Ankerhold, Hellen C.] Ludwig Maximilians Univ Munchen, Univ Hosp, Dept Internal Med, Munich, Germany; [Ishikawa-Ankerhold, Hellen C.; Kinali, Arzu S.] Ludwig Maximilians Univ Munchen, Univ Hosp, Walter Brendel Ctr Expt Med, Munich, Germany; [Kurzbach, Sophie; Mueller-Taubenberger, Annette] Ludwig Maximilians Univ Munchen, Biomed Ctr BMC, Dept Cell Biol Anat 3, Munich, Germany; [Kurzbach…		Mueller-Taubenberger, A (corresponding author), Ludwig Maximilians Univ Munchen, Biomed Ctr BMC, Dept Cell Biol Anat 3, Munich, Germany.	amueller@bmc.med.lmu.de								3	3											NOV 17	2021	9
J	Pushpalatha, KV; Besse, F				Pushpalatha, Kavya Vinayan; Besse, Florence			Local Translation in Axons: When Membraneless RNP Granules Meet Membrane-Bound Organelles	FRONTIERS IN MOLECULAR BIOSCIENCES				Review								Eukaryotic cell compartmentalization relies on long-known membrane-delimited organelles, as well as on more recently discovered membraneless macromolecular condensates. How these two types of organelles interact to regulate cellular functions is still largely unclear. In this review, we highlight how membraneless ribonucleoprotein (RNP) organelles, enriched in RNAs and associated regulatory prote…	[Pushpalatha, Kavya Vinayan; Besse, Florence] Univ Cote Azur, CNRS, INSERM, Inst Biol Valrose, Nice, France		Besse, F (corresponding author), Univ Cote Azur, CNRS, INSERM, Inst Biol Valrose, Nice, France.	florence.besse@univ-cotedazur.fr								36	42											NOV 22	2019	6
J	Wang, T; Tian, XB; Kim, HB; Jang, YR; Huang, ZY; Na, CH; Wang, JO				Wang, Tao; Tian, Xibin; Kim, Han Byeol; Jang, Yura; Huang, Zhiyuan; Na, Chan Hyun; Wang, Jiou			Intracellular energy controls dynamics of stress-induced ribonucleoprotein granules	NATURE COMMUNICATIONS				Article								Stress granules are associated with neurodegenerative diseases. Here, Wang et al. found intracellular energy deficiencies trigger a unique type of granules and disrupt granule disassembly through 4EBP1/eIF4A. Energy metabolism and membraneless organelles have been implicated in human diseases including neurodegeneration. How energy deficiency regulates ribonucleoprotein particles such as stress g…	[Wang, Tao; Tian, Xibin; Huang, Zhiyuan; Wang, Jiou] Johns Hopkins Univ, Bloomberg Sch Publ Hlth, Dept Biochem & Mol Biol, Baltimore, MD 21205 USA; [Wang, Tao; Tian, Xibin; Huang, Zhiyuan; Wang, Jiou] Johns Hopkins Univ, Sch Med, Dept Neurosci, Baltimore, MD 21205 USA; [Kim, Han Byeol; Jang, Yura; Na, Chan Hyun] Johns Hopkins Univ, Sch Med, Inst Cell Engn, Dept Neurol, Baltimore, MD 21205 USA		Wang, T; Wang, JO (corresponding author), Johns Hopkins Univ, Bloomberg Sch Publ Hlth, Dept Biochem & Mol Biol, Baltimore, MD 21205 USA.;Wang, T; Wang, JO (corresponding author), Johns Hopkins Univ, Sch Med, Dept Neurosci, Baltimore, MD 21205 USA.	twangsh@hotmail.com; jiouw@jhmi.edu								25	25											SEP 23	2022	13	1
J	Xue, S; Gong, R; He, FQ; Li, YQ; Wang, YJ; Tan, TW; Luo, SZ				Xue, Song; Gong, Rui; He, Fanqi; Li, Yanqin; Wang, Yunjia; Tan, Tianwei; Luo, Shi-Zhong			Low-complexity domain of U1-70K modulates phase separation and aggregation through distinctive basic-acidic motifs	SCIENCE ADVANCES				Article								Liquid-liquid phase separation (LLPS) facilitates the formation of functional membraneless organelles and recent reports have linked this phenomenon to protein aggregation in neurodegenerative diseases. Understanding the mechanism of LLPS and its regulation thus promises to shed light on the pathogenesis of these conditions. The RNA-binding protein U1-70K, which aggregates in brains of Alzheimer'…	[Xue, Song; Gong, Rui; He, Fanqi; Li, Yanqin; Wang, Yunjia; Tan, Tianwei; Luo, Shi-Zhong] Beijing Univ Chem Technol, Coll Life Sci & Technol, Beijing Key Lab Bioproc, Beijing 100029, Peoples R China		Luo, SZ (corresponding author), Beijing Univ Chem Technol, Coll Life Sci & Technol, Beijing Key Lab Bioproc, Beijing 100029, Peoples R China.	luosz@mail.buct.edu.cn								52	59											NOV	2019	5	11
J	Girdhar, A; Guo, L				Girdhar, Amandeep; Guo, Lin			Regulating Phase Transition in Neurodegenerative Diseases by Nuclear Import Receptors	BIOLOGY-BASEL				Review								Simple Summary Aberrant protein phase transitions and aggregation trigger various neurodegenerative diseases, including ALS, FTD, Alzheimer's disease, and Huntington's disease. Dynamic exchange of proteins and RNA between the nucleus and cytoplasm is essential for cellular functioning, which is greatly affected by the mislocalization, phase separation, and aggregation of different RNA-binding pro…	[Girdhar, Amandeep; Guo, Lin] Thomas Jefferson Univ, Dept Biochem & Mol Biol, Philadelphia, PA 19107 USA		Guo, L (corresponding author), Thomas Jefferson Univ, Dept Biochem & Mol Biol, Philadelphia, PA 19107 USA.	amandeep.girdhar@jefferson.edu; lin.guo@jefferson.edu								7	7											JUL	2022	11	7
J	Cha, SJ; Lee, S; Choi, HJ; Han, YJ; Jeon, YM; Jo, M; Lee, S; Nahm, M; Lim, SM; Kim, SH; Kim, HJ; Kim, K				Cha, Sun Joo; Lee, Seongsoo; Choi, Hyun-Jun; Han, Yeo Jeong; Jeon, Yu-Mi; Jo, Myungjin; Lee, Shinrye; Nahm, Minyeop; Lim, Su Min; Kim, Seung Hyun; Kim, Hyung-Jun; Kim, Kiyoung			Therapeutic modulation of GSTO activity rescues FUS-associated neurotoxicity via deglutathionylation in ALS disease models	DEVELOPMENTAL CELL				Article								Fused in sarcoma (FUS) is a DNA/RNA-binding protein that is involved in DNA repair and RNA processing. FUS is associated with neurodegenerative diseases such as amyotrophic lateral sclerosis (ALS) and fronto-temporal dementia (FTD). However, the molecular mechanisms underlying FUS-mediated neurodegeneration are largely unknown. Here, using a Drosophila model, we showed that the overexpression of …	[Cha, Sun Joo; Han, Yeo Jeong; Kim, Kiyoung] Soonchunhyang Univ, Dept Med Sci, Asan 31538, South Korea; [Lee, Seongsoo] KBSI, Gwangju Ctr, Gwangju 61186, South Korea; [Choi, Hyun-Jun] Soonchunhyang Univ, Soonchunhyang Inst Medi Bio Sci, Cheonan 31151, South Korea; [Jeon, Yu-Mi; Jo, Myungjin; Lee, Shinrye; Nahm, Minyeop; Kim, Hyung-Jun] KBRI, Dementia Res Grp, Daegu 41068, South Korea; [Lim, Su Mi…		Kim, K (corresponding author), Soonchunhyang Univ, Dept Med Sci, Asan 31538, South Korea.;Kim, HJ (corresponding author), KBRI, Dementia Res Grp, Daegu 41068, South Korea.	kijang1@kbri.re.kr; kiyoung2@sch.ac.kr								15	15											MAR 28	2022	57	6
J	Kim, N; Yun, H; Lee, H; Yoo, JY				Kim, Nari; Yun, Hyeri; Lee, Hojin; Yoo, Joo-Yeon			Interplay between membranes and biomolecular condensates in the regulation of membrane-associated cellular processes	EXPERIMENTAL AND MOLECULAR MEDICINE				Review								Liquid-liquid phase separation (LLPS) has emerged as a key mechanism for organizing cellular spaces independent of membranes. Biomolecular condensates, which assemble through LLPS, exhibit distinctive liquid droplet-like behavior and can exchange constituents with their surroundings. The regulation of condensate phases, including transitions from a liquid state to gel or irreversible aggregates, …	[Kim, Nari; Yun, Hyeri; Lee, Hojin; Yoo, Joo-Yeon] Pohang Univ Sci & Technol, Dept Life Sci, Pohang, South Korea		Kim, N; Yoo, JY (corresponding author), Pohang Univ Sci & Technol, Dept Life Sci, Pohang, South Korea.	bekya@postech.ac.kr; jyoo@postech.ac.kr								0	0											NOV	2024	56	11
J	Chiang, WC; Fang, YS; Lye, YS; Weng, TY; Ganesan, K; Huang, SH; Chang, LY; Chou, SC; Chen, YR				Chiang, Wan-Chin; Fang, Yu-Sheng; Lye, Yuh Shen; Weng, Tzu-Yu; Ganesan, Kiruthika; Huang, Shih-Han; Chang, Lan-Yun; Chou, Shih-Chieh; Chen, Yun-Ru			Hyperphosphorylation-Mimetic TDP-43 Drives Amyloid Formation and Possesses Neuronal Toxicity at the Oligomeric Stage	ACS CHEMICAL NEUROSCIENCE				Article								TDP-43 proteinopathies cover a range of neurodegenerative diseases, including frontotemporal lobar degeneration (FTLD) and amyotrophic lateral sclerosis (ALS). Hyperphosphorylated TDP-43 was found within the inclusion bodies in disease lesions; however, the role of hyperphosphorylation and the toxic species are still ambiguous. To characterize the hyperphosphorylation effect of TDP-43, here, we e…	[Chiang, Wan-Chin; Fang, Yu-Sheng; Lye, Yuh Shen; Weng, Tzu-Yu; Ganesan, Kiruthika; Huang, Shih-Han; Chang, Lan-Yun; Chou, Shih-Chieh; Chen, Yun-Ru] Acad Sinica, Genom Res Ctr, Taipei 11529, Taiwan; [Fang, Yu-Sheng; Chen, Yun-Ru] Natl Tsing Hua Univ, Inst Bioinformat & Struct Biol, Hsinchu 30013, Taiwan; [Lye, Yuh Shen; Chen, Yun-Ru] Natl Cheng Kung Univ, Taiwan Int Grad Program Interdisciplinary…		Chen, YR (corresponding author), Acad Sinica, Genom Res Ctr, Taipei 11529, Taiwan.;Chen, YR (corresponding author), Natl Tsing Hua Univ, Inst Bioinformat & Struct Biol, Hsinchu 30013, Taiwan.;Chen, YR (corresponding author), Natl Cheng Kung Univ, Taiwan Int Grad Program Interdisciplinary Neurosc, Taipei 11529, Taiwan.;Chen, YR (corresponding author), Acad Sinica, Taipei 11529, Taiwan.	yrchen@gate.sinica.edu.tw								2	2											SEP 7	2022	13	17
J	Chan, KWY; Navi, M; Kieda, J; Moran, T; Hammers, D; Lee, S; Tsai, SSH				Chan, Katherine W. Y.; Navi, Maryam; Kieda, Jennifer; Moran, Thomas; Hammers, Daniel; Lee, Shaun; Tsai, Scott S. H.			Phase transition modulation and biophysical characterization of biomolecular condensates using microfluidics	LAB ON A CHIP				Article								Membraneless organelles (MLOs) formed through liquid-liquid phase separation (LLPS) are becoming increasingly relevant to understanding viral-host interactions, neurodegenerative disease, and cancer. The modulation of LLPS involves many parameters and components. To describe these modulators, typical in vitro studies require laborious, manual sample preparation of different concentrations and cos…	[Chan, Katherine W. Y.; Navi, Maryam; Kieda, Jennifer; Tsai, Scott S. H.] Ryerson Univ, Grad Program Biomed Engn, Toronto, ON M5B 2K3, Canada; [Chan, Katherine W. Y.; Navi, Maryam; Kieda, Jennifer; Tsai, Scott S. H.] St Michaels Hosp, Keenan Res Ctr Biomed Sci, Toronto, ON M5B 2K3, Canada; [Chan, Katherine W. Y.; Navi, Maryam; Kieda, Jennifer; Tsai, Scott S. H.] Inst Biomed Engn Sci & Technol iBE…		Tsai, SSH (corresponding author), Ryerson Univ, Grad Program Biomed Engn, Toronto, ON M5B 2K3, Canada.;Tsai, SSH (corresponding author), St Michaels Hosp, Keenan Res Ctr Biomed Sci, Toronto, ON M5B 2K3, Canada.;Tsai, SSH (corresponding author), Inst Biomed Engn Sci & Technol iBEST, Toronto, ON M5B 1W8, Canada.;Tsai, SSH (corresponding author), Ryerson Univ, Dept Mech & Ind Engn, Toronto, ON M5B 2…	scott.tsai@ryerson.ca								3	3											JUL 12	2022	22	14
J	Monahan, Z; Ryan, VH; Janke, AM; Burke, KA; Rhoads, SN; Zerze, GH; O'Meally, R; Dignon, GL; Conicella, AE; Zheng, WW; Best, RB; Cole, RN; Mittal, J; Shewmaker, F; Fawzi, NL				Monahan, Zachary; Ryan, Veronica H.; Janke, Abigail M.; Burke, Kathleen A.; Rhoads, Shannon N.; Zerze, Gul H.; O'Meally, Robert; Dignon, Gregory L.; Conicella, Alexander E.; Zheng, Wenwei; Best, Robert B.; Cole, Robert N.; Mittal, Jeetain; Shewmaker, Frank; Fawzi, Nicolas L.			Phosphorylation of the FUS low-complexity domain disrupts phase separation, aggregation, and toxicity	EMBO JOURNAL				Article								Neuronal inclusions of aggregated RNA-binding protein fused in sarcoma (FUS) are hallmarks of ALS and frontotemporal dementia subtypes. Intriguingly, FUS's nearly uncharged, aggregation-prone, yeast prion-like, low sequence-complexity domain (LC) is known to be targeted for phosphorylation. Here we map in vitro and in-cell phosphorylation sites across FUS LC. We show that both phosphorylation and…	[Monahan, Zachary; Rhoads, Shannon N.; Shewmaker, Frank] Uniformed Serv Univ Hlth Sci, Dept Pharmacol & Mol Therapeut, Bethesda, MD 20814 USA; [Ryan, Veronica H.; Fawzi, Nicolas L.] Brown Univ, Neurosci Grad Program, Providence, RI 02912 USA; [Janke, Abigail M.; Burke, Kathleen A.; Fawzi, Nicolas L.] Brown Univ, Dept Mol Pharmacol Physiol & Biotechnol, Providence, RI 02912 USA; [Zerze, Gul H.; Di…		Shewmaker, F (corresponding author), Uniformed Serv Univ Hlth Sci, Dept Pharmacol & Mol Therapeut, Bethesda, MD 20814 USA.;Fawzi, NL (corresponding author), Brown Univ, Neurosci Grad Program, Providence, RI 02912 USA.;Fawzi, NL (corresponding author), Brown Univ, Dept Mol Pharmacol Physiol & Biotechnol, Providence, RI 02912 USA.;Fawzi, NL (corresponding author), Brown Univ, Grad Program Mol Biol …	fshewmaker@usuhs.edu; nicolas_fawzi@brown.edu								472	532											OCT 16	2017	36	20
J	Jafarinia, H; van der Giessen, E; Onck, PR				Jafarinia, Hamidreza; van der Giessen, Erik; Onck, Patrick R.			Phase Separation of Toxic Dipeptide Repeat Proteins Related to C9orf72 ALS/FTD	BIOPHYSICAL JOURNAL				Article								The expansion mutation in the C9orf72 gene is the most common known genetic cause for amyotrophic lateral sclerosis (ALS) and frontotemporal dementia (FTD). This mutation can produce five dipeptide repeat proteins (DPRs), of which three are known to be toxic: poly-PR, poly-GR, and poly-GA. The toxicity of poly-GA is attributed to its aggregation in the cytoplasm, whereas for poly-PR and poly-GR, …	[Jafarinia, Hamidreza; van der Giessen, Erik; Onck, Patrick R.] Univ Groningen, Zernike Inst Adv Mat, Groningen, Netherlands		Onck, PR (corresponding author), Univ Groningen, Zernike Inst Adv Mat, Groningen, Netherlands.	p.r.onck@rug.nl								23	23											AUG 18	2020	119	4
J	Laurents, DV; Stuani, C; Pantoja-Uceda, D; Buratti, E; Mompeán, M				Laurents, Douglas, V; Stuani, Cristiana; Pantoja-Uceda, David; Buratti, Emanuele; Mompean, Miguel			Aromatic and aliphatic residues of the disordered region of TDP-43 are on a fast track for self-assembly	BIOCHEMICAL AND BIOPHYSICAL RESEARCH COMMUNICATIONS				Article								The C-terminal, intrinsically disordered, prion-like domain (PrLD) of TDP-43 promotes liquid condensate and solid amyloid formation. These phase changes are crucial to the normal biological functions of the protein but also for its abnormal aggregation, which is implicated in amyotrophic lateral sclerosis (ALS) and certain dementias. We and other previously found that certain amyloid forms emerge…	[Laurents, Douglas, V; Pantoja-Uceda, David; Mompean, Miguel] Spanish Natl Res Council, Rocasolano Inst Phys Chem, Serrano 119, Madrid 28006, Spain; [Stuani, Cristiana; Buratti, Emanuele] Int Ctr Genet Engn & Biotechnol ICGEB, Padriciano 99, I-34149 Trieste, Italy		Mompeán, M (corresponding author), Spanish Natl Res Council, Rocasolano Inst Phys Chem, Serrano 119, Madrid 28006, Spain.	mmompean@iqfr.csic.es								7	8											NOV 12	2021	578
J	Sun, YP; Zhang, SQ; Hu, JJ; Tao, YQ; Xia, WC; Gu, JG; Li, YC; Cao, Q; Li, D; Liu, C				Sun, Yunpeng; Zhang, Shenqing; Hu, Jiaojiao; Tao, Youqi; Xia, Wencheng; Gu, Jinge; Li, Yichen; Cao, Qin; Li, Dan; Liu, Cong			Molecular structure of an amyloid fibril formed by FUS low-complexity domain	ISCIENCE				Article								FUS is a multifunctional nuclear protein which undergoes liquid-liquid phase separation in response to stress and DNA damage. Dysregulation of FUS dynamic phase separation leads to formation of pathological closely associated with neurodegenerative diseases such as amyotrophic lateral sclerosis and frontotemporal dementia. In this study, we determined the cryo-EM structure of a cytotoxic fibril f…	[Sun, Yunpeng; Hu, Jiaojiao; Xia, Wencheng; Gu, Jinge; Liu, Cong] Chinese Acad Sci, Interdisciplinary Res Ctr Biol & Chem, Shanghai Inst Organ Chem, Shanghai 201210, Peoples R China; [Sun, Yunpeng; Hu, Jiaojiao; Xia, Wencheng; Gu, Jinge] Univ Chinese Acad Sci, Beijing 100049, Peoples R China; [Zhang, Shenqing; Tao, Youqi; Li, Yichen; Cao, Qin; Li, Dan] Shanghai Jiao Tong Univ, Bio X Inst, Key Lab…		Liu, C (corresponding author), Chinese Acad Sci, Interdisciplinary Res Ctr Biol & Chem, Shanghai Inst Organ Chem, Shanghai 201210, Peoples R China.	liulab@sioc.ac.cn								18	20											JAN 21	2022	25	1
J	Conicella, AE; Zerze, GH; Mittal, J; Fawzi, NL				Conicella, Alexander E.; Zerze, Gul H.; Mittal, Jeetain; Fawzi, Nicolas L.			ALS Mutations Disrupt Phase Separation Mediated by α-Helical Structure in the TDP-43 Low-Complexity C-Terminal Domain	STRUCTURE				Article								RNA-binding protein TDP-43 mediates essential RNA processing but forms cytoplasmic neuronal inclusions via its C-terminal domain (CTD) in amyotrophic lateral sclerosis (ALS). It remains unclear if aggregated TDP-43 is neurotoxic and if similar to 50 ALS-associated missense mutations in TDP-43 CTD promote aggregation, or if loss of normal function plays a role in disease. Recent work points to the…	[Conicella, Alexander E.] Brown Univ, Grad Program Mol Biol Cell Biol & Biochem, Providence, RI 02912 USA; [Zerze, Gul H.; Mittal, Jeetain] Lehigh Univ, Dept Biomol & Chem Engn, Bethlehem, PA 18015 USA; [Fawzi, Nicolas L.] Brown Univ, Dept Mol Pharmacol Physiol & Biotechnol, Providence, RI 02912 USA		Fawzi, NL (corresponding author), Brown Univ, Dept Mol Pharmacol Physiol & Biotechnol, Providence, RI 02912 USA.	nicolas_fawzi@brown.edu								560	640											SEP 6	2016	24	9
J	Zheng, TY; Yang, YR; Castañeda, CA				Zheng, Tongyin; Yang, Yiran; Castaneda, Carlos A.			Structure, dynamics and functions of UBQLNs: at the crossroads of protein quality control machinery	BIOCHEMICAL JOURNAL				Review								Cells rely on protein homeostasis to maintain proper biological functions. Dysregulation of protein homeostasis contributes to the pathogenesis of many neurodegenerative diseases and cancers. Ubiquilins (UBQLNs) are versatile proteins that engage with many components of protein quality control (PQC) machinery in cells. Disease-linked mutations of UBQLNs are most commonly associated with amyotroph…	[Zheng, Tongyin; Yang, Yiran; Castaneda, Carlos A.] Syracuse Univ, Dept Chem, Syracuse, NY 13244 USA; [Castaneda, Carlos A.] Syracuse Univ, Dept Biol, Syracuse, NY 13244 USA; [Castaneda, Carlos A.] Syracuse Univ, Bioinspired Inst, Syracuse, NY 13244 USA; [Castaneda, Carlos A.] Syracuse Univ, Interdisciplinary Neurosci Program, Syracuse, NY 13244 USA		Castañeda, CA (corresponding author), Syracuse Univ, Dept Chem, Syracuse, NY 13244 USA.;Castañeda, CA (corresponding author), Syracuse Univ, Dept Biol, Syracuse, NY 13244 USA.;Castañeda, CA (corresponding author), Syracuse Univ, Bioinspired Inst, Syracuse, NY 13244 USA.;Castañeda, CA (corresponding author), Syracuse Univ, Interdisciplinary Neurosci Program, Syracuse, NY 13244 USA.	cacastan@syr.edu								26	30											SEP	2020	477	18
J	Gao, C; Gu, JE; Zhang, H; Jiang, K; Tang, LL; Liu, R; Zhang, L; Zhang, PF; Liu, C; Dai, B; Song, J				Gao, Chao; Gu, Jinge; Zhang, Hong; Jiang, Kai; Tang, Linlin; Liu, Ren; Zhang, Li; Zhang, Pengfei; Liu, Cong; Dai, Bin; Song, Jie			Hyperosmotic-stress-induced liquid-liquid phase separation of ALS-related proteins in the nucleus	CELL REPORTS				Article								Hyperosmotic stress as physiologic dysfunction can reduce the cell volume and then redistribute both protein concentration and ionic strength, but its effect on liquid-liquid phase separation (LLPS) is not well un-derstood. Here, we map the hyperosmotic-stress-induced nuclear LLPS of amyotrophic lateral sclerosis (ALS)-related proteins (fused in sarcoma [FUS], TAR DNA-binding protein 43 [TDP-43])…	[Gao, Chao; Zhang, Hong; Jiang, Kai; Tang, Linlin; Dai, Bin; Song, Jie] Shanghai Jiao Tong Univ, Sch Elect Informat & Elect Engn, Inst Nano Biomed & Engn, Dept Instrument Sci & Engn, Shanghai 200240, Peoples R China; [Gu, Jinge; Liu, Cong] Chinese Acad Sci, Shanghai Inst Organ Chem, Interdisciplinary Res Ctr Biol & Chem, Shanghai 201210, Peoples R China; [Liu, Ren; Zhang, Li; Zhang, Pengfei; Song…		Dai, B; Song, J (corresponding author), Shanghai Jiao Tong Univ, Sch Elect Informat & Elect Engn, Inst Nano Biomed & Engn, Dept Instrument Sci & Engn, Shanghai 200240, Peoples R China.;Liu, C (corresponding author), Chinese Acad Sci, Shanghai Inst Organ Chem, Interdisciplinary Res Ctr Biol & Chem, Shanghai 201210, Peoples R China.;Song, J (corresponding author), Chinese Acad Sci, Univ Chinese Aca…	liulab@sioc.ac.cn; daibin@sjtu.edu.cn; sjie@sjtu.edu.cn								21	21											JUL 19	2022	40	3
J	Duan, YJ; Du, AY; Gu, JG; Duan, G; Wang, C; Gui, XR; Ma, ZW; Qian, BT; Deng, X; Zhang, K; Sun, L; Tian, KL; Zhang, YY; Jiang, H; Liu, C; Fang, YS				Duan, Yongjia; Du, Aiying; Gu, Jinge; Duan, Gang; Wang, Chen; Gui, Xinrui; Ma, Zhiwei; Qian, Beituo; Deng, Xue; Zhang, Kai; Sun, Le; Tian, Kuili; Zhang, Yaoyang; Jiang, Hong; Liu, Cong; Fang, Yanshan			PARylation regulates stress granule dynamics, phase separation, and neurotoxicity of disease-related RNA-binding proteins	CELL RESEARCH				Article								Mutations in RNA-binding proteins (RBPs) localized in ribonucleoprotein (RNP) granules, such as hnRNP A1 and TDP-43, promote aberrant protein aggregation, which is a pathological hallmark of various neurodegenerative diseases, such as amyotrophic lateral sclerosis (ALS) and frontotemporal dementia (FTD). Protein posttranslational modifications (PTMs) are known to regulate RNP granules. In this st…	[Duan, Yongjia; Du, Aiying; Gu, Jinge; Duan, Gang; Wang, Chen; Gui, Xinrui; Ma, Zhiwei; Qian, Beituo; Deng, Xue; Zhang, Kai; Sun, Le; Tian, Kuili; Zhang, Yaoyang; Jiang, Hong; Liu, Cong; Fang, Yanshan] Chinese Acad Sci, Shanghai Inst Organ Chem, Interdisciplinary Res Ctr Biol & Chem, Shanghai 201210, Peoples R China; [Duan, Yongjia; Gu, Jinge; Wang, Chen; Gui, Xinrui; Qian, Beituo; Deng, Xue; Zha…		Liu, C; Fang, YS (corresponding author), Chinese Acad Sci, Shanghai Inst Organ Chem, Interdisciplinary Res Ctr Biol & Chem, Shanghai 201210, Peoples R China.;Liu, C; Fang, YS (corresponding author), Univ Chinese Acad Sci, Beijing 100049, Peoples R China.	liulab@sioc.ac.cn; fangys@sioc.ac.cn								168	186											MAR	2019	29	3
J	Molliex, A; Temirov, J; Lee, J; Coughlin, M; Kanagaraj, AP; Kim, HJ; Mittag, T; Taylor, JP				Molliex, Amandine; Temirov, Jamshid; Lee, Jihun; Coughlin, Maura; Kanagaraj, Anderson P.; Kim, Hong Joo; Mittag, Tanja; Taylor, J. Paul			Phase Separation by Low Complexity Domains Promotes Stress Granule Assembly and Drives Pathological Fibrillization	CELL				Article								Stress granules are membrane-less organelles composed of RNA-binding proteins (RBPs) and RNA. Functional impairment of stress granules has been implicated in amyotrophic lateral sclerosis, frontotemporal dementia, and multisystem proteinopathy-diseases that are characterized by fibrillar inclusions of RBPs. Genetic evidence suggests a link between persistent stress granules and the accumulation o…	[Molliex, Amandine; Coughlin, Maura; Kanagaraj, Anderson P.; Kim, Hong Joo; Taylor, J. Paul] St Jude Childrens Res Hosp, Dept Cell & Mol Biol, Memphis, TN 38105 USA; [Temirov, Jamshid] St Jude Childrens Res Hosp, Cell & Tissue Imaging Ctr, Memphis, TN 38105 USA; [Lee, Jihun; Mittag, Tanja] St Jude Childrens Res Hosp, Dept Struct Biol, Memphis, TN 38105 USA; St Jude Childrens Res Hosp, Dept Cell &…		Mittag, T (corresponding author), St Jude Childrens Res Hosp, Dept Struct Biol, 332 N Lauderdale St, Memphis, TN 38105 USA.	tanja.mittag@stjude.org; jpaul.taylor@stjude.org								1784	2064											SEP 24	2015	163	1
J	Gao, XK; Sheng, ZK; Lu, YH; Sun, YT; Rao, XS; Shi, LJ; Cong, XX; Chen, X; Wu, HB; Huang, M; Zheng, Q; Guo, JS; Jiang, LJ; Zheng, LL; Zhou, YT				Gao, Xiu Kui; Sheng, Zu Kang; Lu, Ye Hong; Sun, Yu Ting; Rao, Xi Sheng; Shi, Lin Jing; Cong, Xiao Xia; Chen, Xiao; Wu, Hao Bo; Huang, Man; Zheng, Qiang; Guo, Jian-sheng; Jiang, Liang Jun; Zheng, Li Ling; Zhou, Yi Ting			VAPB-mediated ER-targeting stabilizes IRS-1 signalosomes to regulate insulin/IGF signaling	CELL DISCOVERY				Article								The scaffold protein IRS-1 is an essential node in insulin/IGF signaling. It has long been recognized that the stability of IRS-1 is dependent on its endomembrane targeting. However, how IRS-1 targets the intracellular membrane, and what type of intracellular membrane is actually targeted, remains poorly understood. Here, we found that the phase separation-mediated IRS-1 puncta attached to endopl…	[Gao, Xiu Kui; Sheng, Zu Kang; Lu, Ye Hong; Sun, Yu Ting; Rao, Xi Sheng; Shi, Lin Jing; Cong, Xiao Xia; Wu, Hao Bo; Huang, Man; Zheng, Qiang; Jiang, Liang Jun; Zheng, Li Ling; Zhou, Yi Ting] Zhejiang Univ, Affiliated Hosp 2, Sch Med, Dept Biochem, Hangzhou, Zhejiang, Peoples R China; [Gao, Xiu Kui; Sheng, Zu Kang; Lu, Ye Hong; Sun, Yu Ting; Rao, Xi Sheng; Shi, Lin Jing; Cong, Xiao Xia; Wu, Hao Bo…		Gao, XK; Jiang, LJ; Zheng, LL; Zhou, YT (corresponding author), Zhejiang Univ, Affiliated Hosp 2, Sch Med, Dept Biochem, Hangzhou, Zhejiang, Peoples R China.;Gao, XK; Jiang, LJ; Zhou, YT (corresponding author), Zhejiang Univ, Affiliated Hosp 2, Dept Orthopaed Surg, Sch Med, Hangzhou, Zhejiang, Peoples R China.;Gao, XK (corresponding author), Zhejiang Univ, Int Inst Med, Sch Med, Affiliated Hosp 4…	gaoxiukui@zju.edu.cn; lyjlj@zju.edu.cn; zhengliling@zju.edu.cn; zhouyt@zju.edu.cn								7	7											AUG 1	2023	9	1
J	Koehler, LC; Grese, ZR; Bastos, ACS; Mamede, LD; Heyduk, T; Ayala, YM				Koehler, Lydia C.; Grese, Zachary R.; Bastos, Alliny C. S.; Mamede, Lohany D.; Heyduk, Tomasz; Ayala, Yuna M.			TDP-43 Oligomerization and Phase Separation Properties Are Necessary for Autoregulation	FRONTIERS IN NEUROSCIENCE				Article								Loss of TDP-43 protein homeostasis and dysfunction, in particular TDP-43 aggregation, are tied to amyotrophic lateral sclerosis (ALS) and frontotemporal dementia (FTD). TDP-43 is an RNA binding protein tightly controlling its own expression levels through a negative feedback loop, involving TDP-43 recruitment to the 3 ' untranslated region of its own transcript. Aberrant TDP-43 expression caused …				yuna.ayala@health.slu.edu								22	24											APR 14	2022	16
J	Li, YC; Gu, JG; Wang, C; Hu, JJ; Zhang, SQ; Liu, C; Zhang, SN; Fang, YS; Li, D				Li, Yichen; Gu, Jinge; Wang, Chen; Hu, Jiaojiao; Zhang, Shenqing; Liu, Cong; Zhang, Shengnan; Fang, Yanshan; Li, Dan			Hsp70 exhibits a liquid-liquid phase separation ability and chaperones condensed FUS against amyloid aggregation	ISCIENCE				Article								Hsp70 is a key molecular chaperone in the protein quality control system to safeguard protein homeostasis in cells. Previous studies have shown that Hsp70 chaperones TDP-43, a pathogenic protein associated with amyotrophic lateral sclerosis (ALS), in nuclear bodies and prevents it from the pathological aggregation. In this work, we report that Hsp70 undergoes liquid-liquid phase separation, chape…	[Li, Yichen; Zhang, Shenqing; Li, Dan] Shanghai Jiao Tong Univ, Minist Educ, Key Lab Genet Dev & Neuropsychiat Disorders, BioX Inst, Shanghai 200030, Peoples R China; [Li, Yichen; Zhang, Shenqing; Li, Dan] Shanghai Jiao Tong Univ, Zhangjiang Inst Adv Study, Shanghai 200240, Peoples R China; [Gu, Jinge; Wang, Chen; Hu, Jiaojiao; Liu, Cong; Zhang, Shengnan; Fang, Yanshan] Chinese Acad Sci, Shanghai…		Li, D (corresponding author), Shanghai Jiao Tong Univ, Minist Educ, Key Lab Genet Dev & Neuropsychiat Disorders, BioX Inst, Shanghai 200030, Peoples R China.;Li, D (corresponding author), Shanghai Jiao Tong Univ, Zhangjiang Inst Adv Study, Shanghai 200240, Peoples R China.;Li, D (corresponding author), Shanghai Jiao Tong Univ, Renji Hosp, BioX Renji Hosp Res Ctr, Sch Med, Shanghai 200240, Peoples…	lidan2017@sjtu.edu.cn								19	20											JUN 17	2022	25	6
J	Keating, SS; Bademosi, AT; San Gil, R; Walker, AK				Keating, Sean S.; Bademosi, Adekunle T.; San Gil, Rebecca; Walker, Adam K.			Aggregation-prone TDP-43 sequesters and drives pathological transitions of free nuclear TDP-43	CELLULAR AND MOLECULAR LIFE SCIENCES				Article								Aggregation of the RNA-binding protein, TDP-43, is the unifying hallmark of amyotrophic lateral sclerosis and frontotemporal dementia. TDP-43-related neurodegeneration involves multiple changes to normal physiological TDP-43, which undergoes nuclear depletion, cytoplasmic mislocalisation, post-translational modification, and aberrant liquid-liquid phase separation, preceding inclusion formation. …	[Keating, Sean S.; Bademosi, Adekunle T.; San Gil, Rebecca; Walker, Adam K.] Univ Queensland, Queensland Brain Inst, Clem Jones Ctr Ageing Dementia Res, Neurodegenerat Pathobiol Lab, St Lucia, Qld 4072, Australia		San Gil, R; Walker, AK (corresponding author), Univ Queensland, Queensland Brain Inst, Clem Jones Ctr Ageing Dementia Res, Neurodegenerat Pathobiol Lab, St Lucia, Qld 4072, Australia.	r.sangil@uq.edu.au; adam.walker@uq.edu.au								14	15											APR	2023	80	4
J	Xu, BK; Fan, FS; Liu, YP; Liu, YH; Zhou, L; Yu, HJ				Xu, Bingkuan; Fan, Fengshuo; Liu, Yunpeng; Liu, Yinghui; Zhou, Lin; Yu, Haijia			Distinct Effects of Familial Parkinson's Disease-Associated Mutations on α-Synuclein Phase Separation and Amyloid Aggregation	BIOMOLECULES				Article								The Lewy bodies and Lewy neurites are key pathological hallmarks of Parkinson's disease (PD). Single-point mutations associated with familial PD cause alpha-synuclein (alpha-Syn) aggregation, leading to the formation of Lewy bodies and Lewy neurites. Recent studies suggest alpha-Syn nucleates through liquid-liquid phase separation (LLPS) to form amyloid aggregates in a condensate pathway. How PD-…	[Xu, Bingkuan; Fan, Fengshuo; Liu, Yunpeng; Liu, Yinghui; Yu, Haijia] Nanjing Normal Univ, Coll Life Sci, Jiangsu Key Lab Mol & Med Biotechnol, Nanjing 210023, Peoples R China; [Zhou, Lin] Nanjing Normal Univ, Sch Chem & Bioengn, Taizhou Coll, Taizhou 225300, Peoples R China		Yu, HJ (corresponding author), Nanjing Normal Univ, Coll Life Sci, Jiangsu Key Lab Mol & Med Biotechnol, Nanjing 210023, Peoples R China.;Zhou, L (corresponding author), Nanjing Normal Univ, Sch Chem & Bioengn, Taizhou Coll, Taizhou 225300, Peoples R China.	20201003@nnutc.edu.cn; yuhaijia@njnu.edu.cn								14	14											APR 23	2023	13	5
J	Hutten, S; Usluer, S; Bourgeois, B; Simonetti, F; Odeh, HM; Fare, CM; Czuppa, M; Hruska-Plochan, M; Hofweber, M; Polymenidou, M; Shorter, J; Edbauer, D; Madl, T; Dormann, D				Hutten, Saskia; Usluer, Sinem; Bourgeois, Benjamin; Simonetti, Francesca; Odeh, Hana M.; Fare, Charlotte M.; Czuppa, Mareike; Hruska-Plochan, Marian; Hofweber, Mario; Polymenidou, Magdalini; Shorter, James; Edbauer, Dieter; Madl, Tobias; Dormann, Dorothee			Nuclear Import Receptors Directly Bind to Arginine-Rich Dipeptide Repeat Proteins and Suppress Their Pathological Interactions	CELL REPORTS				Article								Nuclear import receptors, also called importins, mediate nuclear import of proteins and chaperone aggregation-prone cargoes (e.g., neurodegeneration-linked RNA-binding proteins [RBPs]) in the cytoplasm. Importins were identified as modulators of cellular toxicity elicited by arginine-rich dipeptide repeat proteins (DPRs), an aberrant protein species found in C9orf72-linked amyotrophic lateral scl…	[Hutten, Saskia; Simonetti, Francesca; Hofweber, Mario; Dormann, Dorothee] Ludwig Maximilians Univ Munchen, BioMed Ctr BMC, D-82152 Planegg Martinsried, Germany; [Hruska-Plochan, Marian; Polymenidou, Magdalini] Univ Zurich, Dept Quantitat Biomed, Winterthurerstr 190, CH-8057 Zurich, Switzerland; [Usluer, Sinem; Bourgeois, Benjamin; Madl, Tobias] Med Univ Graz, Gottfried Schatz Res Ctr Cell Signal…		Hutten, S; Dormann, D (corresponding author), Ludwig Maximilians Univ Munchen, BioMed Ctr BMC, D-82152 Planegg Martinsried, Germany.;Dormann, D (corresponding author), LMU Grad Sch Syst Neurosci GSN, D-82152 Planegg Martinsried, Germany.;Dormann, D (corresponding author), Munich Cluster Syst Neurol SyNergy, D-81377 Munich, Germany.	saskia.hutten@med.uni-muenchen.de; dorothee.dormann@med.uni-muenchen.de								64	70											DEC 22	2020	33	12
J	Gasset-Rosa, F; Lu, S; Yu, HY; Chen, C; Melamed, Z; Guo, L; Shorter, J; Da Cruz, S; Cleveland, DW				Gasset-Rosa, Fatima; Lu, Shan; Yu, Haiyang; Chen, Cong; Melamed, Ze'ev; Guo, Lin; Shorter, James; Da Cruz, Sandrine; Cleveland, Don W.			Cytoplasmic TDP-43 De-mixing Independent of Stress Granules Drives Inhibition of Nuclear Import, Loss of Nuclear TDP-43, and Cell Death	NEURON				Article								While cytoplasmic aggregation of TDP-43 is a pathological hallmark of amyotrophic lateral sclerosis and frontotemporal dementia, how aggregates form and what drives its nuclear clearance have not been determined. Here we show that TDP-43 at its endogenous level undergoes liquid-liquid phase separation (LLPS) within nuclei in multiple cell types. Increased concentration of TDP-43 in the cytoplasm …	[Gasset-Rosa, Fatima; Lu, Shan; Yu, Haiyang; Chen, Cong; Melamed, Ze'ev; Da Cruz, Sandrine; Cleveland, Don W.] Univ Calif San Diego, Ludwig Inst Canc Res, La Jolla, CA 92093 USA; [Cleveland, Don W.] Univ Calif San Diego, Dept Cellular & Mol Med, La Jolla, CA 92093 USA; [Guo, Lin; Shorter, James] Univ Penn, Dept Biochem & Biophys, Philadelphia, PA 19104 USA		Da Cruz, S; Cleveland, DW (corresponding author), Univ Calif San Diego, Ludwig Inst Canc Res, La Jolla, CA 92093 USA.;Cleveland, DW (corresponding author), Univ Calif San Diego, Dept Cellular & Mol Med, La Jolla, CA 92093 USA.	sdacruz@ucsd.edu; dcleveland@ucsd.edu								290	322											APR 17	2019	102	2
J	Niaki, AG; Sarkar, J; Cai, XY; Rhine, K; Vidaurre, V; Guy, B; Hurst, M; Lee, JC; Koh, HR; Guo, L; Fare, CM; Shorter, J; Myong, S				Niaki, Amirhossein Ghanbari; Sarkar, Jaya; Cai, Xinyi; Rhine, Kevin; Vidaurre, Velinda; Guy, Brian; Hurst, Miranda; Lee, Jong Chan; Koh, Hye Ran; Guo, Lin; Fare, Charlotte M.; Shorter, James; Myong, Sua			Loss of Dynamic RNA Interaction and Aberrant Phase Separation Induced by Two Distinct Types of ALS/FTD-Linked FUS Mutations	MOLECULAR CELL				Article								FUS is a nuclear RNA-binding protein, and its cytoplasmic aggregation is a pathogenic signature of amyotrophic lateral sclerosis (ALS) and frontotemporal dementia (FTD). It remains unknown how the FUS-RNA interactions contribute to phase separation and whether its phase behavior is affected by ALS-linked mutations. Here we demonstrate that wild-type FUS binds single-stranded RNA stoichiometricall…	[Niaki, Amirhossein Ghanbari; Sarkar, Jaya; Cai, Xinyi; Hurst, Miranda; Koh, Hye Ran; Myong, Sua] Johns Hopkins Univ, TC Jenkins Dept Biophys, 3400 N Charles St, Baltimore, MD 21218 USA; [Rhine, Kevin; Vidaurre, Velinda; Guy, Brian] Johns Hopkins Univ, Cellular Mol Dev Biol & Biophys, 3400 N Charles St, Baltimore, MD 21218 USA; [Lee, Jong Chan] Johns Hopkins Univ, Dept Biophys & Biophys Chem, Bal…		Myong, S (corresponding author), Johns Hopkins Univ, TC Jenkins Dept Biophys, 3400 N Charles St, Baltimore, MD 21218 USA.;Myong, S (corresponding author), Univ Illinois, Ctr Phys Living Cells, Dept Phys, Urbana, IL 61801 USA.;Myong, S (corresponding author), Univ Illinois, Ctr Phys Living Cells, Inst Genom Biol, Urbana, IL 61801 USA.	smyong@jhu.edu								113	124											JAN 2	2020	77	1
J	Li, SJ; Yoshizawa, T; Yamazaki, R; Fujiwara, A; Kameda, T; Kitahara, R				Li, Shujie; Yoshizawa, Takuya; Yamazaki, Ryota; Fujiwara, Ayano; Kameda, Tomoshi; Kitahara, Ryo			Pressure and Temperature Phase Diagram for Liquid-Liquid Phase Separation of the RNA-Binding Protein Fused in Sarcoma	JOURNAL OF PHYSICAL CHEMISTRY B				Article								Liquid-liquid phase separation (LLPS) of proteins and nucleic acids to form membraneless cellular compartments is considered to be involved in various biological functions. The RNA-binding protein fused in sarcoma (FUS) undergoes LLPS in vivo and in vitro. Here, we investigated the effects of pressure and temperature on the LLPS of FUS by high-pressure microscopy and high-pressure UV/vis spectros…	[Li, Shujie; Fujiwara, Ayano] Ritsumeikan Univ, Grad Sch Life Sci, Kusatsu, Shiga 5258577, Japan; [Yoshizawa, Takuya] Ritsumeikan Univ, Coll Life Sci, Kusatsu, Shiga 5258577, Japan; [Yamazaki, Ryota; Kitahara, Ryo] Ritsumeikan Univ, Coll Pharmaceut Sci, Kusatsu, Shiga 5258577, Japan; [Kameda, Tomoshi] Natl Inst Adv Ind Sci & Technol, Artificial Intelligence Res Ctr, Tokyo 1350064, Japan		Kitahara, R (corresponding author), Ritsumeikan Univ, Coll Pharmaceut Sci, Kusatsu, Shiga 5258577, Japan.	ryo@ph.ritsumei.ac.jp								31	32											JUL 1	2021	125	25
J	Chen, YT; Pei, XY; Chen, L; Chen, LM				Chen, Yatao; Pei, Xiaoying; Chen, Long; Chen, Liming			A dynamic regulatory switch for phase separation of FUS protein: Zinc ions and zinc finger domain	BIOCHEMICAL AND BIOPHYSICAL RESEARCH COMMUNICATIONS				Article								Zinc is an important trace element in the human body, and its homeostasis is closely related to amyotrophic lateral sclerosis (ALS). Cytoplasmic FUS proteins from patients with ALS aggregate their important pathologic markers. Liquid-liquid phase separation (LLPS) of FUS can lead to its aggregation. However, whether and how zinc homeostasis affects the aggregation of disease-associated FUS protei…	[Chen, Yatao; Pei, Xiaoying; Chen, Long; Chen, Liming] Nanjing Normal Univ, Sch Life Sci, Dept Biochem, Nanjing, Peoples R China; [Chen, Liming] Nanjing Normal Univ, Canc Inst, Sch Life Sci, Nanjing, Peoples R China		Chen, LM (corresponding author), Nanjing Normal Univ, Sch Life Sci, Dept Biochem, Nanjing, Peoples R China.	chenliming1981@njnu.edu.cn								0	0											MAY 28	2024	710
J	Dao, TP; Martyniak, B; Canning, AJ; Lei, YN; Colicino, EG; Cosgrove, MS; Hehnly, H; Castañeda, CA				Dao, Thuy P.; Martyniak, Brian; Canning, Ashley J.; Lei, Yongna; Colicino, Erica G.; Cosgrove, Michael S.; Hehnly, Heidi; Castaneda, Carlos A.			ALS-Linked Mutations Affect UBQLN2 Oligomerization and Phase Separation in a Position- and Amino Acid-Dependent Manner	STRUCTURE				Article								Proteasomal shuttle factor UBQLN2 is recruited to stress granules and undergoes liquid-liquid phase separation (LLPS) into protein-containing droplets. Mutations to UBQLN2 have recently been shown to cause dominant X-linked inheritance of amyotrophic lateral sclerosis (ALS) and ALS/dementia. Interestingly, most of these UBQLN2 mutations reside in its proline-rich (Pxx) region, an important modula…	[Dao, Thuy P.; Lei, Yongna; Colicino, Erica G.; Hehnly, Heidi; Castaneda, Carlos A.] Syracuse Univ, Dept Biol, Syracuse, NY 13244 USA; [Dao, Thuy P.; Martyniak, Brian; Lei, Yongna; Castaneda, Carlos A.] Syracuse Univ, Dept Chem, Syracuse, NY 13244 USA; [Canning, Ashley J.; Cosgrove, Michael S.] SUNY Upstate Med Univ, Dept Biochem & Mol Biol, Syracuse, NY 13210 USA; [Colicino, Erica G.] SUNY Upsta…		Castañeda, CA (corresponding author), Syracuse Univ, Dept Biol, Syracuse, NY 13244 USA.;Castañeda, CA (corresponding author), Syracuse Univ, Dept Chem, Syracuse, NY 13244 USA.;Castañeda, CA (corresponding author), Syracuse Univ, Interdisciplinary Neurosci Program, Syracuse, NY 13244 USA.	cacastan@syr.edu								65	76											JUN 4	2019	27	6
J	Keating, SS; San Gil, R; Swanson, MEV; Scotter, EL; Walker, AK				Keating, Sean S.; San Gil, Rebecca; Swanson, Molly E., V; Scotter, Emma L.; Walker, Adam K.			TDP-43 pathology: From noxious assembly to therapeutic removal	PROGRESS IN NEUROBIOLOGY				Review								Our understanding of amyotrophic lateral sclerosis and frontotemporal dementia has advanced dramatically since the discovery of cytoplasmic TAR DNA-binding protein 43 (TDP-43) inclusions as the hallmark pathology of these neurodegenerative diseases. Recent studies have provided insights into the physiological function of TDP43 as an essential DNA-/RNA-modulating protein, and the triggers and cons…	[Keating, Sean S.; San Gil, Rebecca; Walker, Adam K.] Univ Queensland, Queensland Brain Inst, Neurodegenerat Pathobiol Lab, Brisbane, Qld 4072, Australia; [Swanson, Molly E., V; Scotter, Emma L.] Univ Auckland, Sch Biol Sci, Auckland 1010, New Zealand; [Swanson, Molly E., V; Scotter, Emma L.] Univ Auckland, Ctr Brain Res, Auckland 1010, New Zealand		Walker, AK (corresponding author), Univ Queensland, Queensland Brain Inst, Neurodegenerat Pathobiol Lab, Brisbane, Qld 4072, Australia.	adam.walker@uq.edu.au								40	42											APR	2022	211
J	Rhoads, SN; Monahan, ZT; Yee, DS; Shewmaker, FP				Rhoads, Shannon N.; Monahan, Zachary T.; Yee, Debra S.; Shewmaker, Frank P.			The Role of Post-Translational Modifications on Prion-Like Aggregation and Liquid-Phase Separation of FUS	INTERNATIONAL JOURNAL OF MOLECULAR SCIENCES				Review								Subcellular mislocalization and aggregation of the human FUS protein occurs in neurons of patients with subtypes of amyotrophic lateral sclerosis and frontotemporal dementia. FUS is one of several RNA-binding proteins that can functionally self-associate into distinct liquid-phase droplet structures. It is postulated that aberrant interactions within the dense phase-separated state can potentiate…	[Rhoads, Shannon N.; Monahan, Zachary T.; Yee, Debra S.; Shewmaker, Frank P.] Uniformed Serv Univ Hlth Sci, Dept Pharmacol & Mol Therapeut, Bethesda, MD 20814 USA		Shewmaker, FP (corresponding author), Uniformed Serv Univ Hlth Sci, Dept Pharmacol & Mol Therapeut, Bethesda, MD 20814 USA.	shannon.rhoads.ctr@usuhs.edu; zachary.monahan@usuhs.edu; debra.yee.ctr@usuhs.edu; fshewmaker@usuhs.edu								82	100											MAR	2018	19	3
J	Sprunger, ML; Jackrel, ME				Sprunger, Macy L.; Jackrel, Meredith E.			The role of Matrin-3 in physiology and its dysregulation in disease	BIOCHEMICAL SOCIETY TRANSACTIONS				Review								The dysfunction of many RNA-binding proteins (RBPs) that are heavily disordered, including TDP-43 and FUS, are implicated in amyotrophic lateral sclerosis and frontotemporal dementia (ALS/FTD). These proteins serve many important roles in the cell, and their capacity to form biomolecular condensates (BMCs) is key to their function, but also a vulnerability that can lead to misregulation and disea…	[Sprunger, Macy L.; Jackrel, Meredith E.] Washington Univ, Dept Chem, St Louis, MO 63130 USA		Jackrel, ME (corresponding author), Washington Univ, Dept Chem, St Louis, MO 63130 USA.	mjackrel@wustl.edu								0	0											JUN	2024	52	3
J	Nasir, I; Onuchic, PL; Labra, SR; Deniz, AA				Nasir, Irem; Onuchic, Paulo L.; Labra, Sergio R.; Deniz, Ashok A.			Single-molecule fluorescence studies of intrinsically disordered proteins and liquid phase separation	BIOCHIMICA ET BIOPHYSICA ACTA-PROTEINS AND PROTEOMICS				Review								Intrinsically disordered proteins (IDPs) are ubiquitous in proteomes and serve in a range of cellular functions including signaling, regulation, transport and enzyme function. IDP misfunction and aggregation are also associated with several diseases including neurodegenerative diseases and cancer. During the past decade, single molecule methods have become popular for detailed biophysical and str…	[Nasir, Irem; Onuchic, Paulo L.; Labra, Sergio R.; Deniz, Ashok A.] Scripps Res Inst, Dept Struct & Computat Biol, La Jolla, CA 92037 USA; [Nasir, Irem] Chalmers Inst Technol, Dept Biol & Biol Engn, Div Chem Biol, S-41296 Gothenburg, Sweden		Deniz, AA (corresponding author), Scripps Res Inst, Dept Struct & Computat Biol, La Jolla, CA 92037 USA.	deniz@scripps.edu								31	31											OCT	2019	1867	10
J	Wang, FW; Chen, ZH; Zhou, Q; Sun, Q; Zheng, N; Chen, ZW; Lin, JT; Li, BH; Li, L				Wang, Fuwei; Chen, Zihao; Zhou, Qiong; Sun, Qiang; Zheng, Nan; Chen, Ziwen; Lin, Jiantao; Li, Baohong; Li, Li			Implications of liquid-liquid phase separation and ferroptosis in Alzheimer's disease	NEUROPHARMACOLOGY				Article								Neuronal cell demise represents a prevalent occurrence throughout the advancement of Alzheimer's disease (AD). However, the mechanism of triggering the death of neuronal cells remains unclear. Its potential mechanisms include aggregation of soluble amyloid-beta (A beta) to form insoluble amyloid plaques, abnormal phosphorylation of tau protein and formation of intracellular neurofibrillary tangle…	[Wang, Fuwei; Chen, Zihao; Zhou, Qiong; Sun, Qiang; Zheng, Nan; Chen, Ziwen; Lin, Jiantao; Li, Baohong; Li, Li] Guangdong Med Univ, Affiliated Dongguan Songshan Lake Cent Hosp, Sch Pharm, Dongguan Key Lab Tradit Chinese Med & New Pharmace, Dongguan, Peoples R China		Lin, JT; Li, BH; Li, L (corresponding author), Guangdong Med Univ, Affiliated Dongguan Songshan Lake Cent Hosp, Sch Pharm, Dongguan Key Lab Tradit Chinese Med & New Pharmace, Dongguan, Peoples R China.	linjt326@163.com; gdmuli@126.com; china_lovelylily@hotmail.com								0	0											NOV 15	2024	259
J	Wang, JX; Zhu, HR; Tian, RJ; Zhang, Q; Zhang, HL; Hu, J; Wang, S				Wang, Jiaxin; Zhu, Hongrui; Tian, Ruijia; Zhang, Qian; Zhang, Haoliang; Hu, Jin; Wang, Sheng			Physiological and pathological effects of phase separation in the central nervous system	JOURNAL OF MOLECULAR MEDICINE-JMM				Review								Phase separation, also known as biomolecule condensate, participates in physiological processes such as transcriptional regulation, signal transduction, gene expression, and DNA damage repair by creating a membrane-free compartment. Phase separation is primarily caused by the interaction of multivalent non-covalent bonds between proteins and/or nucleic acids. The strength of molecular multivalent…	[Wang, Jiaxin; Zhu, Hongrui; Wang, Sheng] Univ Sci & Technol China, Affiliated Hosp USTC 1, Dept Anesthesiol, Div Life Sci & Med, Hefei 230001, Anhui, Peoples R China; [Wang, Jiaxin; Tian, Ruijia; Zhang, Qian; Zhang, Haoliang; Hu, Jin] Xiamen Univ, Sch Med, Xiamen 361000, Fujian, Peoples R China; [Zhu, Hongrui] Affiliated Hosp USTC 1, Anhui Prov Hosp, Core Facil Ctr, Hefei, Peoples R China		Zhu, HR (corresponding author), Univ Sci & Technol China, Affiliated Hosp USTC 1, Dept Anesthesiol, Div Life Sci & Med, Hefei 230001, Anhui, Peoples R China.;Zhu, HR (corresponding author), Affiliated Hosp USTC 1, Anhui Prov Hosp, Core Facil Ctr, Hefei, Peoples R China.	zhuhongrui@mail.ustc.edu.cn; iamsheng2020@ustc.edu.cn								1	1											MAY	2024	102	5
J	Desai, P; Bandopadhyay, R				Desai, Perlina; Bandopadhyay, Rina			Pathophysiological implications of RNP granules in frontotemporal dementia and ALS	NEUROCHEMISTRY INTERNATIONAL				Review								Neurodegenerative diseases are a group of chronic, progressive, age-related disorders that are becoming increasingly prevalent in the ageing population. Despite the variety of clinical features observed, neurodegenerative diseases are characterised by protein aggregation and deposition at the molecular level. The nature of such intracellular protein aggregates is dependent on disease type and spe…	[Desai, Perlina] UCL, Alzheimers Res UK UCL Drug Discovery Inst, Cruciform Bldg,Gower St, London WC1E 6BT, England; [Desai, Perlina] UCL, Dept Neuromuscular Dis, Cruciform Bldg,Gower St, London WC1E 6BT, England; [Bandopadhyay, Rina] UCL, Reta Lila Weston Inst Neurol Studies, Queen Sq Inst Neurol, 1 Wakefield St, London WC1N 1PJ, England; [Bandopadhyay, Rina] UCL, Dept Clin & Movement Neurosci, Q…		Desai, P (corresponding author), UCL, Alzheimers Res UK UCL Drug Discovery Inst, Cruciform Bldg,Gower St, London WC1E 6BT, England.;Desai, P (corresponding author), UCL, Dept Neuromuscular Dis, Cruciform Bldg,Gower St, London WC1E 6BT, England.	perlina.desai.17@ucl.ac.uk; rina.bandopadhyay@ucl.ac.uk								6	6											NOV	2020	140
J	Hutten, S; Chen, JX; Isaacs, AM; Dormann, D				Hutten, Saskia; Chen, Jia-Xuan; Isaacs, Adrian M.; Dormann, Dorothee			Poly-GR Impairs PRMT1-Mediated Arginine Methylation of Disease-Linked RNA-Binding Proteins by Acting as a Substrate Sink	BIOCHEMISTRY				Article								Dipeptide repeat proteins (DPRs) are aberrant protein species found in C9orf72-linked amyotrophic lateral sclerosis (ALS) and frontotemporal dementia (FTD), two neurodegenerative diseases characterized by the cytoplasmic mislocalization and aggregation of RNA-binding proteins (RBPs). In particular, arginine (R)-rich DPRs (poly-GR and poly-PR) have been suggested to promiscuously interact with mul…	[Hutten, Saskia; Dormann, Dorothee] Johannes Gutenberg Univ Mainz, Inst Mol Physiol, D-55128 Mainz, Germany; [Chen, Jia-Xuan; Dormann, Dorothee] Inst Mol Biol, D-55128 Mainz, Germany; [Isaacs, Adrian M.] UCL, UK Dementia Res Inst, London WC1E 6BT, England; [Isaacs, Adrian M.] UCL Queen Sq Inst Neurol, Dept Neurodegenerat Dis, London WC1N 3BG, England		Hutten, S; Dormann, D (corresponding author), Johannes Gutenberg Univ Mainz, Inst Mol Physiol, D-55128 Mainz, Germany.;Dormann, D (corresponding author), Inst Mol Biol, D-55128 Mainz, Germany.	shutten@uni-mainz.de; ddormann@uni-mainz.de								0	0											AUG 15	2024	63	17
J	Gao, P; Zhang, Q; Keely, D; Cleveland, DW; Ye, YH; Zheng, W; Shen, M; Yu, HY				Gao, Peng; Zhang, Qi; Keely, Devin; Cleveland, Don W.; Ye, Yihong; Zheng, Wei; Shen, Min; Yu, Haiyang			Molecular Graph-Based Deep Learning Algorithm Facilitates an Imaging-Based Strategy for Rapid Discovery of Small Molecules Modulating Biomolecular Condensates	JOURNAL OF MEDICINAL CHEMISTRY				Article								Biomolecular condensates are proposed to cause diseases, such as cancer and neurodegeneration, by concentrating proteins at abnormal subcellular loci. Imaging-based compound screens have been used to identify small molecules that reverse or promote biomolecular condensates. However, limitations of conventional imaging-based methods restrict the screening scale. Here, we used a graph convolutional…	[Gao, Peng; Zhang, Qi; Zheng, Wei; Shen, Min] Natl Ctr Adv Translat Sci NCATS, Natl Inst Hlth NIH, Bethesda, MD 20850 USA; [Keely, Devin; Yu, Haiyang] UT Southwestern Med Ctr, Peter O Donnell Jr Brain Inst, Ctr Alzheimers & Neurodegenerat Dis, Dept Mol Biol, Dallas, TX 75287 USA; [Cleveland, Don W.] Univ Calif San Diego, Dept Cellular & Mol Med, San Diego, CA 92093 USA; [Ye, Yihong] Natl Inst Dia…		Shen, M (corresponding author), Natl Ctr Adv Translat Sci NCATS, Natl Inst Hlth NIH, Bethesda, MD 20850 USA.;Yu, HY (corresponding author), UT Southwestern Med Ctr, Peter O Donnell Jr Brain Inst, Ctr Alzheimers & Neurodegenerat Dis, Dept Mol Biol, Dallas, TX 75287 USA.	shenmin@mail.nih.gov; yu.haiyang@gene.com								2	2											NOV 8	2023	66	22
J	Zhang, L; Wang, SB; Wang, WM; Shi, JM; Stovall, DB; Li, DD; Sui, GC				Zhang, Lin; Wang, Shubo; Wang, Wenmeng; Shi, Jinming; Stovall, Daniel B.; Li, Dangdang; Sui, Guangchao			Phase-Separated Subcellular Compartmentation and Related Human Diseases	INTERNATIONAL JOURNAL OF MOLECULAR SCIENCES				Review								In live cells, proteins and nucleic acids can associate together through multivalent interactions, and form relatively isolated phases that undertake designated biological functions and activities. In the past decade, liquid-liquid phase separation (LLPS) has gradually been recognized as a general mechanism for the intracellular organization of biomolecules. LLPS regulates the assembly and compos…	[Zhang, Lin; Wang, Shubo; Wang, Wenmeng; Shi, Jinming; Li, Dangdang; Sui, Guangchao] Northeast Forestry Univ, Coll Life Sci, Harbin 150040, Peoples R China; [Stovall, Daniel B.] Winthrop Univ, Coll Arts & Sci, Rock Hill, SC 29733 USA		Li, DD; Sui, GC (corresponding author), Northeast Forestry Univ, Coll Life Sci, Harbin 150040, Peoples R China.	linzhang@nefu.edu.cn; shubowang@nefu.edu.cn; wangwenmeng@nefu.edu.cn; jmshi@nefu.edu.cn; stovalld@winthrop.edu; lidd@nefu.edu.cn; gcsui@nefu.edu.cn								6	7											MAY	2022	23	10
J	Boyko, S; Surewicz, WK				Boyko, Solomiia; Surewicz, Witold K.			Tau liquid-liquid phase separation in neurodegenerative diseases	TRENDS IN CELL BIOLOGY				Review								Aggregation of the microtubule-associated protein tau plays a major role in Alzheimer's disease and several other neurodegenerative disorders. An exciting recent development is the finding that, akin to some other proteins associated with neurodegenerative disease, tau has a high propensity to condensate via the mechanism of liquid-liquid phase separation (LLPS). Here, we discuss the evidence for…	[Boyko, Solomiia; Surewicz, Witold K.] Case Western Reserve Univ, Dept Physiol & Biophys, Cleveland, OH 44106 USA		Surewicz, WK (corresponding author), Case Western Reserve Univ, Dept Physiol & Biophys, Cleveland, OH 44106 USA.	witold.surewicz@case.edu								76	80											JUL	2022	32	7
J	Staderini, T; Bigi, A; Mongiello, D; Cecchi, C; Chiti, F				Staderini, Tommaso; Bigi, Alessandra; Mongiello, Daniele; Cecchi, Cristina; Chiti, Fabrizio			Biophysical characterization of full-length TAR DNA-binding protein (TDP-43) phase separation	PROTEIN SCIENCE				Article								Amyotrophic lateral sclerosis and frontotemporal lobar degeneration with ubiquitin-positive inclusions are associated with deposition of cytosolic inclusion bodies of TAR DNA-binding protein 43 (TDP-43) in brain and motor neurons. We induced phase separation of purified full-length TDP-43 devoid of large tags using a solution-jump method, and monitored it with an array of biophysical techniques. …	[Staderini, Tommaso; Bigi, Alessandra; Mongiello, Daniele; Cecchi, Cristina; Chiti, Fabrizio] Univ Florence, Dept Expt & Clin Biomed Sci Mario Serio, Florence, Italy; [Chiti, Fabrizio] Univ Florence, Dept Expt & Clin Biomed Sci Mario Serio, I-50134 Florence, Italy		Chiti, F (corresponding author), Univ Florence, Dept Expt & Clin Biomed Sci Mario Serio, I-50134 Florence, Italy.	fabrizio.chiti@unifi.it								10	10											DEC	2022	31	12
J	Boyko, S; Surewicz, K; Surewicz, WK				Boyko, Solomiia; Surewicz, Krystyna; Surewicz, Witold K.			Regulatory mechanisms of tau protein fibrillation under the conditions of liquid-liquid phase separation	PROCEEDINGS OF THE NATIONAL ACADEMY OF SCIENCES OF THE UNITED STATES OF AMERICA				Article								One of the hallmarks of Alzheimer's disease and several other neurodegenerative disorders is the aggregation of tau protein into fibrillar structures. Building on recent reports that tau readily undergoes liquid-liquid phase separation (LLPS), here we explored the relationship between disease-related mutations, LLPS, and tau fibrillation. Our data demonstrate that, in contrast to previous suggest…	[Boyko, Solomiia; Surewicz, Krystyna; Surewicz, Witold K.] Case Western Reserve Univ, Dept Physiol & Biophys, Cleveland, OH 44106 USA		Surewicz, WK (corresponding author), Case Western Reserve Univ, Dept Physiol & Biophys, Cleveland, OH 44106 USA.	wks3@case.edu								79	85											DEC 15	2020	117	50
J	Rodriguez, CM; Todd, PK				Rodriguez, C. M.; Todd, P. K.			New pathologic mechanisms in nucleotide repeat expansion disorders	NEUROBIOLOGY OF DISEASE				Review								Tandem microsatellite repeats are common throughout the human genome and intrinsically unstable, exhibiting expansions and contractions both somatically and across generations. Instability in a small subset of these repeats are currently linked to human disease, although recent findings suggest more disease-causing repeats await discovery. These nucleotide repeat expansion disorders (NREDs) prima…	[Rodriguez, C. M.; Todd, P. K.] Univ Michigan, Dept Neurol, Ann Arbor, MI 48109 USA; [Rodriguez, C. M.] Stanford Univ, Dept Genet, Stanford, CA 94305 USA; [Todd, P. K.] VA Ann Arbor Healthcare Syst, Ann Arbor, MI 48105 USA		Todd, PK (corresponding author), Univ Michigan, Dept Neurol, Ann Arbor, MI 48109 USA.;Todd, PK (corresponding author), VA Ann Arbor Healthcare Syst, Ann Arbor, MI 48105 USA.	petertod@umich.edu								52	56											OCT	2019	130
J	Agarwal, A; Chandran, A; Raza, F; Ungureanu, IM; Hilcenko, C; Stott, K; Bright, NA; Morone, N; Warren, AJ; Lautenschläger, J				Agarwal, Aishwarya; Chandran, Aswathy; Raza, Farheen; Ungureanu, Irina-Maria; Hilcenko, Christine; Stott, Katherine; Bright, Nicholas A.; Morone, Nobuhiro; Warren, Alan J.; Lautenschlager, Janin			VAMP2 regulates phase separation of α-synuclein	NATURE CELL BIOLOGY				Article								alpha-Synuclein (alpha SYN), a pivotal synaptic protein implicated in synucleinopathies such as Parkinson's disease and Lewy body dementia, undergoes protein phase separation. We reveal that vesicle-associated membrane protein 2 (VAMP2) orchestrates alpha SYN phase separation both in vitro and in cells. Electrostatic interactions, specifically mediated by VAMP2 via its juxtamembrane domain and th…	[Agarwal, Aishwarya; Chandran, Aswathy; Raza, Farheen; Ungureanu, Irina-Maria; Hilcenko, Christine; Bright, Nicholas A.; Warren, Alan J.; Lautenschlager, Janin] Univ Cambridge, Cambridge Inst Med Res, Cambridge Biomed Campus, Cambridge, England; [Hilcenko, Christine; Warren, Alan J.] Jeffrey Cheah Biomed Ctr, Wellcome Trust Med Res Council Stem Cell Inst, Cambridge Biomed Campus, Cambridge, Engla…		Lautenschläger, J (corresponding author), Univ Cambridge, Cambridge Inst Med Res, Cambridge Biomed Campus, Cambridge, England.									4	4											AUG	2024	26	8
J	Venkatramani, A; Mukherjee, S; Kumari, A; Panda, D				Venkatramani, Anuradha; Mukherjee, Sandipan; Kumari, Anuradha; Panda, Dulal			Shikonin impedes phase separation and aggregation of tau and protects SH-SY5Y cells from the toxic effects of tau oligomers	INTERNATIONAL JOURNAL OF BIOLOGICAL MACROMOLECULES				Article								Tauopathies such as Alzheimer's and Parkinson's diseases involve the abnormal deposition of tau aggregates in the brain and neuronal tissues. We report that a natural naphthoquinone, shikonin, impeded the oligomerization and fibrillization of tau. The compound strongly inhibited heparin, arachidonic acid, and RNA-induced tau aggregation. Atomic force microscopy, dynamic light scattering, SDS-PAGE…	[Venkatramani, Anuradha; Mukherjee, Sandipan; Kumari, Anuradha; Panda, Dulal] Indian Inst Technol, Dept Biosci & Bioengn, Mumbai 400076, Maharashtra, India; [Panda, Dulal] Natl Inst Pharmaceut Educ & Res NIPER, Sect 67, Mohali 160062, Punjab, India		Panda, D (corresponding author), Indian Inst Technol, Dept Biosci & Bioengn, Mumbai 400076, Maharashtra, India.	panda@iitb.ac.in								14	14											APR 15	2022	204
J	Martínez-Mármol, R; Small, C; Jiang, AM; Palliyaguru, T; Wallis, TP; Gormal, RS; Sibarita, JB; Götz, J; Meunier, FA				Martinez-Marmol, Ramon; Small, Christopher; Jiang, Anmin; Palliyaguru, Tishila; Wallis, Tristan P.; Gormal, Rachel S.; Sibarita, Jean-Baptiste; Gotz, Jurgen; Meunier, Frederic A.			Fyn nanoclustering requires switching to an open conformation and is enhanced by FTLD-Tau biomolecular condensates	MOLECULAR PSYCHIATRY				Article								Fyn is a Src kinase that controls critical signalling cascades and has been implicated in learning and memory. Postsynaptic enrichment of Fyn underpins synaptotoxicity in dementias such as Alzheimer's disease and frontotemporal lobar degeneration with Tau pathology (FTLD-Tau). The FLTD P301L mutant Tau is associated with a higher propensity to undergo liquid-liquid phase separation (LLPS) and for…	[Martinez-Marmol, Ramon; Small, Christopher; Jiang, Anmin; Palliyaguru, Tishila; Wallis, Tristan P.; Gormal, Rachel S.; Gotz, Jurgen; Meunier, Frederic A.] Univ Queensland, Clem Jones Ctr Ageing Dementia Res CJCADR, Queensland Brain Inst Q131, St Lucia Campus, Brisbane, Qld 4072, Australia; [Sibarita, Jean-Baptiste] Univ Bordeaux, Interdisciplinary Inst Neurosci, CNRS, IINS,UMR 5297, F-33000 Bord…		Martínez-Mármol, R; Meunier, FA (corresponding author), Univ Queensland, Clem Jones Ctr Ageing Dementia Res CJCADR, Queensland Brain Inst Q131, St Lucia Campus, Brisbane, Qld 4072, Australia.	r.martinezmarmol@uq.edu.au; f.meunier@uq.edu.au								9	9											FEB	2023	28	2
J	Tan, P; Hong, TT; Cai, XL; Li, WB; Huang, Y; He, L; Zhou, YB				Tan, Peng; Hong, Tingting; Cai, Xiaoli; Li, Wenbo; Huang, Yun; He, Lian; Zhou, Yubin			Optical control of protein delivery and partitioning in the nucleolus	NUCLEIC ACIDS RESEARCH				Article								The nucleolus is a subnuclear membraneless compartment intimately involved in ribosomal RNA synthesis, ribosome biogenesis and stress response. Multiple optogenetic devices have been developed to manipulate nuclear protein import and export, but molecular tools tailored for remote control over selective targeting or partitioning of cargo proteins into subnuclear compartments capable of phase sepa…	[Tan, Peng; He, Lian; Zhou, Yubin] Texas A&M Univ, Ctr Translat Canc Res, Inst Biosci & Technol, Houston, TX 77030 USA; [Tan, Peng] Broad Inst MIT & Harvard, Klarman Cell Observ, Cambridge, MA 02142 USA; [Hong, Tingting; Cai, Xiaoli; Huang, Yun] Texas A&M Univ, Ctr Epigenet & Dis Prevent, Inst Biosci & Technol, Houston, TX 77030 USA; [Li, Wenbo] Univ Texas Hlth Sci Ctr Houston, McGovern Med Sch, …		Tan, P; He, L; Zhou, YB (corresponding author), Texas A&M Univ, Ctr Translat Canc Res, Inst Biosci & Technol, Houston, TX 77030 USA.;Tan, P (corresponding author), Broad Inst MIT & Harvard, Klarman Cell Observ, Cambridge, MA 02142 USA.;Zhou, YB (corresponding author), Texas A&M Univ, Coll Med, Dept Translat Med Sci, Houston, TX 77030 USA.	ptan@broadinstitute.org; lhe@tamu.edu; yubinzhou@tamu.edu								3	4											JUL 8	2022	50	12
J	Fay, MM; Anderson, PJ; Ivanov, P				Fay, Marta M.; Anderson, Paul J.; Ivanov, Pavel			ALS/FTD-Associated C9ORF72 Repeat RNA Promotes Phase Transitions In Vitro and in Cells	CELL REPORTS				Article								Membraneless RNA granules originate via phase separation events driven by multivalent interactions. As RNA is the defining component of such granules, we examined how RNA contributes to granule assembly. Expansion of hexanucleotide GGGGCC (G4C2) repeats in the first intron of C9ORF72 is the most common genetic cause of amyotrophic lateral sclerosis and frontotemporal dementia (C9-ALS/FTD). We des…	[Fay, Marta M.; Anderson, Paul J.; Ivanov, Pavel] Brigham & Womens Hosp, Div Rheumatol Immunol & Allergy, Boston, MA 02115 USA; [Fay, Marta M.; Anderson, Paul J.; Ivanov, Pavel] Harvard Med Sch, Dept Med, Boston, MA 02115 USA; [Ivanov, Pavel] Broad Inst Harvard & MIT, Cambridge, MA 02142 USA		Anderson, PJ; Ivanov, P (corresponding author), Brigham & Womens Hosp, Div Rheumatol Immunol & Allergy, Boston, MA 02115 USA.;Anderson, PJ; Ivanov, P (corresponding author), Harvard Med Sch, Dept Med, Boston, MA 02115 USA.;Ivanov, P (corresponding author), Broad Inst Harvard & MIT, Cambridge, MA 02142 USA.	panderson@rics.bwh.harvard.edu; pivanov@rics.bwh.harvard.edu								140	160											DEC 19	2017	21	12
J	Flynn-Evans, EE; Tabandeh, H; Skene, DJ; Lockley, SW				Flynn-Evans, Erin E.; Tabandeh, Homayoun; Skene, Debra J.; Lockley, Steven W.			Circadian Rhythm Disorders and Melatonin Production in 127 Blind Women with and without Light Perception	JOURNAL OF BIOLOGICAL RHYTHMS				Article								Light is the major environmental time cue that synchronizes the endogenous central circadian pacemaker, located in the suprachiasmatic nuclei of the hypothalamus, and is detected exclusively by the eyes primarily via specialized non-rod, non-cone ganglion cell photoreceptors. Consequently, most blind people with no perception of light (NPL) have either nonentrained or abnormally phased circadian …	[Flynn-Evans, Erin E.; Lockley, Steven W.] Brigham & Womens Hosp, Div Sleep & Circadian Disorders, Dept Med, Boston, MA 02115 USA; [Flynn-Evans, Erin E.; Lockley, Steven W.] Brigham & Womens Hosp, Div Sleep & Circadian Disorders, Dept Neurol, Boston, MA 02115 USA; [Flynn-Evans, Erin E.; Lockley, Steven W.] Harvard Univ, Sch Med, Dept Med, Div Sleep Med, Boston, MA USA; [Flynn-Evans, Erin E.; Sken…		Lockley, SW (corresponding author), Brigham & Womens Hosp, Div Sleep & Circadian Disorders, 221 Longwood Ave,BLI 438, Boston, MA 02115 USA.	steven_lockley@hms.harvard.edu								74	77											JUN	2014	29	3
J	Vega, IE; Umstead, A; Kanaan, NM				Vega, Irving E.; Umstead, Andrew; Kanaan, Nicholas M.			EFhd2 Affects Tau Liquid-Liquid Phase Separation	FRONTIERS IN NEUROSCIENCE				Article								The transition of tau proteins from its soluble physiological conformation to the pathological aggregate forms found in Alzheimer's disease and related dementias, is poorly understood. Therefore, understanding the process that modulates the formation of toxic tau oligomers and their conversion to putative neuroprotective neurofibrillary tangles will lead to better therapeutic strategies. We previ…	[Vega, Irving E.; Umstead, Andrew; Kanaan, Nicholas M.] Coll Human Med, Dept Translat Sci & Mol Med, Grand Rapids, MI 49503 USA; [Vega, Irving E.; Kanaan, Nicholas M.] Michigan State Univ, Neurosci Program, Grand Rapids, MI 49503 USA; [Vega, Irving E.] Univ Michigan, Dept Neurol, Ann Arbor, MI 48109 USA; [Kanaan, Nicholas M.] Mercy Hlth St Marys, Hauenstein Neurosci Ctr, Grand Rapids, MI USA		Vega, IE (corresponding author), Coll Human Med, Dept Translat Sci & Mol Med, Grand Rapids, MI 49503 USA.;Vega, IE (corresponding author), Michigan State Univ, Neurosci Program, Grand Rapids, MI 49503 USA.;Vega, IE (corresponding author), Univ Michigan, Dept Neurol, Ann Arbor, MI 48109 USA.	irvingvega@gmail.com								26	29											AUG 13	2019	13
J	Ramesh, M; Balachandra, C; Baruah, P; Govindaraju, T				Ramesh, Madhu; Balachandra, Chenikkayala; Baruah, Prayasee; Govindaraju, Thimmaiah			Cyclic dipeptide-based small molecules modulate zinc-mediated liquid-liquid phase separation of tau	JOURNAL OF PEPTIDE SCIENCE				Article								Liquid-liquid phase separation (LLPS) is a complex physicochemical phenomenon mediated by multivalent transient weak interactions among macromolecules like polymers, proteins, and nucleic acids. It has implications in cellular physiology and disease conditions like cancer and neurodegenerative disorders. Many proteins associated with neurodegenerative disorders like RNA binding protein FUS (FUsed…	[Ramesh, Madhu; Balachandra, Chenikkayala; Baruah, Prayasee; Govindaraju, Thimmaiah] Jawaharlal Nehru Ctr Adv Sci Res, New Chem Unit, Bioorgan Chem Lab, Bengaluru, India; [Govindaraju, Thimmaiah] Jawaharlal Nehru Ctr Adv Sci Res, New Chem Unit, Bioorgan Chem Lab, Bengaluru 560064, Karnataka, India		Govindaraju, T (corresponding author), Jawaharlal Nehru Ctr Adv Sci Res, New Chem Unit, Bioorgan Chem Lab, Bengaluru 560064, Karnataka, India.	tgraju@jncasr.ac.in								12	12											MAY	2023	29	5
J	Yoshida, SR; Chong, SS				Yoshida, Shawn R.; Chong, Shasha			Single-Molecule Measurement of Protein Interaction Dynamics within Biomolecular Condensates	JOVE-JOURNAL OF VISUALIZED EXPERIMENTS				Article								Biomolecular condensates formed via liquid-liquid phase separation (LLPS) have been considered critical in cellular organization and an increasing number of cellular functions. Characterizing LLPS in live cells is also important because aberrant condensation has been linked to numerous diseases, including cancers and neurodegenerative disorders. LLPS is often driven by selective, transient, and m…	[Yoshida, Shawn R.; Chong, Shasha] CALTECH, Div Chem & Chem Engn, Pasadena, CA 91125 USA; [Yoshida, Shawn R.] CALTECH, Div Biol & Biol Engn, Pasadena, CA USA		Chong, SS (corresponding author), CALTECH, Div Chem & Chem Engn, Pasadena, CA 91125 USA.	schong@caltech.edu								0	0											JAN	2024		203
J	McGurk, L; Gomes, E; Guo, L; Mojsilovic-Petrovic, J; Tran, V; Kalb, RG; Shorter, J; Bonini, NM				McGurk, Leeanne; Gomes, Edward; Guo, Lin; Mojsilovic-Petrovic, Jelena; Tran, Van; Kalb, Robert G.; Shorter, James; Bonini, Nancy M.			Poly(ADP-Ribose) Prevents Pathological Phase Separation of TDP-43 by Promoting Liquid Demixing and Stress Granule Localization	MOLECULAR CELL				Article								In amyotrophic lateral sclerosis (ALS) and frontotemporal degeneration (FTD), cytoplasmic aggregates of hyperphosphorylated TDP-43 accumulate and colocalize with some stress granule components, but how pathological TDP-43 aggregation is nucleated remains unknown. In Drosophila, we establish that downregulation of tankyrase, a poly(ADP-ribose) (PAR) polymerase, reduces TDP-43 accumulation in the c…	[McGurk, Leeanne; Tran, Van; Bonini, Nancy M.] Univ Penn, Dept Biol, Philadelphia, PA 19104 USA; [Gomes, Edward; Guo, Lin; Shorter, James] Univ Penn, Perelman Sch Med, Dept Biochem & Biophys, Philadelphia, PA 19104 USA; [Mojsilovic-Petrovic, Jelena; Kalb, Robert G.] Childrens Hosp Philadelphia, Joseph Stokes Jr Res Inst, Dept Neurol, Philadelphia, PA 19104 USA; [Mojsilovic-Petrovic, Jelena; Kalb,…		Bonini, NM (corresponding author), Univ Penn, Dept Biol, Philadelphia, PA 19104 USA.;Shorter, J (corresponding author), Univ Penn, Perelman Sch Med, Dept Biochem & Biophys, Philadelphia, PA 19104 USA.	jshorter@pennmedicine.upenn.edu; nbonini@sas.upenn.edu								277	309											SEP 6	2018	71	5
J	Cui, QQ; Liu, ZY; Bai, G				Cui, Qinqin; Liu, Zongyu; Bai, Ge			Friend or foe: The role of stress granule in neurodegenerative disease	NEURON				Review								Stress granules (SGs) are dynamic membraneless organelles that form in response to cellular stress. SGs are predominantly composed of RNA and RNA-binding proteins that assemble through liquid-liquid phase separation. Although the formation of SGs is considered a transient and protective response to cellular stress, their dysregulation or persistence may contribute to various neurodegenerative dis…	[Cui, Qinqin; Liu, Zongyu; Bai, Ge] Zhejiang Univ, Dept Neurol, Affiliated Hosp 2, Sch Med, Hangzhou 310058, Peoples R China; [Cui, Qinqin; Liu, Zongyu; Bai, Ge] Zhejiang Univ, Sch Brain Sci & Brain Med, Sch Med, Hangzhou 310058, Peoples R China; [Cui, Qinqin; Bai, Ge] Nanhu Brain Comp Interface Inst, Hangzhou 311100, Peoples R China; [Bai, Ge] Zhejiang Univ, MOE Frontier Sci Ctr Brain Sci & Brai…		Cui, QQ; Bai, G (corresponding author), Zhejiang Univ, Dept Neurol, Affiliated Hosp 2, Sch Med, Hangzhou 310058, Peoples R China.;Cui, QQ; Bai, G (corresponding author), Zhejiang Univ, Sch Brain Sci & Brain Med, Sch Med, Hangzhou 310058, Peoples R China.;Cui, QQ; Bai, G (corresponding author), Nanhu Brain Comp Interface Inst, Hangzhou 311100, Peoples R China.;Bai, G (corresponding author), Zhejia…	cuiqinqin@zju.edu.cn; gebai@zju.edu.cn								1	1											AUG 7	2024	112	15
J	Sternke-Hoffmann, R; Sun, X; Menzel, A; Pinto, MD; Venclovaite, U; Woerdehoff, M; Hoyer, W; Zheng, WW; Luo, JH				Sternke-Hoffmann, Rebecca; Sun, Xun; Menzel, Andreas; Pinto, Miriam Dos Santos; Venclovaite, Urte; Woerdehoff, Michael; Hoyer, Wolfgang; Zheng, Wenwei; Luo, Jinghui			Phase Separation and Aggregation of α-Synuclein Diverge at Different Salt Conditions	ADVANCED SCIENCE				Article								The coacervation of alpha-synuclein (alpha Syn) into cytotoxic oligomers and amyloid fibrils are considered pathological hallmarks of Parkinson's disease. While aggregation is central to amyloid diseases, liquid-liquid phase separation (LLPS) and its interplay with aggregation have gained increasing interest. Previous work shows that factors promoting or inhibiting aggregation have similar effect…	[Sternke-Hoffmann, Rebecca; Sun, Xun; Pinto, Miriam Dos Santos; Venclovaite, Urte; Luo, Jinghui] Paul Scherrer Inst, Ctr Life Sci, Forschungsstr 111, CH-5232 Villigen, Switzerland; [Menzel, Andreas] Paul Scherrer Inst, Ctr Photon Sci, Forschungsstr 111, CH-5232 Villigen, Switzerland; [Woerdehoff, Michael; Hoyer, Wolfgang] Heinrich Heine Univ Dusseldorf, Inst Phys Biol, D-40225 Dusseldorf, Germany…		Luo, JH (corresponding author), Paul Scherrer Inst, Ctr Life Sci, Forschungsstr 111, CH-5232 Villigen, Switzerland.;Zheng, WW (corresponding author), Arizona State Univ, Coll Integrat Sci & Arts, Mesa, AZ 85212 USA.	wenweizheng@asu.edu; Jinghui.luo@psi.ch								0	0											SEP	2024	11	34
J	Rai, SK; Savastano, A; Singh, P; Mukhopadhyay, S; Zweckstetter, M				Rai, Sandeep K.; Savastano, Adriana; Singh, Priyanka; Mukhopadhyay, Samrat; Zweckstetter, Markus			Liquid-liquid phase separation of tau: From molecular biophysics to physiology and disease	PROTEIN SCIENCE				Review								Biomolecular condensation via liquid-liquid phase separation (LLPS) of intrinsically disordered proteins/regions (IDPs/IDRs), with and without nucleic acids, has drawn widespread interest due to the rapidly unfolding role of phase-separated condensates in a diverse range of cellular functions and human diseases. Biomolecular condensates form via transient and multivalent intermolecular forces tha…	[Rai, Sandeep K.; Singh, Priyanka; Mukhopadhyay, Samrat] Indian Inst Sci Educ & Res IISER, Ctr Prot Sci Design & Engn, Dept Biol Sci, Mohali, India; [Rai, Sandeep K.; Singh, Priyanka; Mukhopadhyay, Samrat] Indian Inst Sci Educ & Res IISER, Dept Chem Sci, Mohali, India; [Savastano, Adriana; Zweckstetter, Markus] German Ctr Neurodegenerat Dis DZNE, Res Grp Translat Struct Biol, Von Siebold Str 3a, …		Mukhopadhyay, S (corresponding author), Indian Inst Sci Educ & Res IISER, Ctr Prot Sci Design & Engn, Dept Biol Sci, Mohali, India.;Mukhopadhyay, S (corresponding author), Indian Inst Sci Educ & Res IISER, Dept Chem Sci, Mohali, India.;Zweckstetter, M (corresponding author), German Ctr Neurodegenerat Dis DZNE, Res Grp Translat Struct Biol, Von Siebold Str 3a, D-37075 Gottingen, Germany.;Zweckstet…	mukhopadhyay@iisermohali.ac.in; markus.zweckstetter@dzne.de								61	65											JUL	2021	30	7
J	Bhopatkar, AA; Uversky, VN; Rangachari, V				Bhopatkar, Anukool A.; Uversky, Vladimir N.; Rangachari, Vijayaraghavan			Granulins modulate liquid?liquid phase separation and aggregation of the prion-like C-terminal domain of the neurodegeneration-associated protein TDP-43	JOURNAL OF BIOLOGICAL CHEMISTRY				Article								TAR DNA-binding protein 43 (TDP-43) has emerged as a key player in many neurodegenerative pathologies, including frontotemporal lobar degeneration (FTLD) and amyotrophic lateral sclerosis (ALS). Hallmarks of both FTLD and ALS are the toxic cytoplasmic inclusions of the prion-like C-terminal fragments of TDP-43 CTD (TDP-43 C-terminal domain), formed upon proteolytic cleavage of full-length TDP-43 …	[Bhopatkar, Anukool A.; Rangachari, Vijayaraghavan] Univ Southern Mississippi, Sch Math & Nat Sci, Dept Chem & Biochem, Hattiesburg, MS 39406 USA; [Uversky, Vladimir N.] Univ S Florida, Morsani Coll Med, Dept Mol Med, Tampa, FL 33620 USA; [Uversky, Vladimir N.] Univ S Florida, Morsani Coll Med, Byrd Alzheimers Res Inst, Tampa, FL 33620 USA; [Uversky, Vladimir N.] Russian Acad Sci, Lab New Methods…		Rangachari, V (corresponding author), Univ Southern Mississippi, 118 Coll Dr 5043, Hattiesburg, MS 39406 USA.	vijay.rangachari@usm.edu								26	27											FEB 21	2020	295	8
J	Sukhanova, MV; Singatulina, AS; Pastré, D; Lavrik, OI				Sukhanova, Maria V.; Singatulina, Anastasia S.; Pastre, David; Lavrik, Olga I.			Fused in Sarcoma (FUS) in DNA Repair: Tango with Poly(ADP-ribose) Polymerase 1 and Compartmentalisation of Damaged DNA	INTERNATIONAL JOURNAL OF MOLECULAR SCIENCES				Review								The fused in sarcoma (FUS) protein combines prion-like properties with a multifunctional DNA/RNA-binding domain and has functions spanning the regulation of RNA metabolism, including transcription, pre-mRNA splicing, mRNA transport and translation. In addition to its roles in RNA metabolism, FUS is implicated in the maintenance of DNA integrity. In this review, we examine the participation of FUS…	[Sukhanova, Maria V.; Singatulina, Anastasia S.; Lavrik, Olga I.] RAS, SB, Inst Chem Biol & Fundamental Med, Novosibirsk 630090, Russia; [Pastre, David] Univ Paris Saclay, INSERM, U1204, Lab Struct Act Biomol Norm & Pathol, F-91025 Evry, France		Sukhanova, MV (corresponding author), RAS, SB, Inst Chem Biol & Fundamental Med, Novosibirsk 630090, Russia.	mary@niboch.nsc.ru; lasty@ngs.ru; david.pastre@univ-evry.fr; lavrik@niboch.nsc.ru								34	37											OCT	2020	21	19
J	Ruiz-Ortega, ED; Wilkaniec, A; Adamczyk, A				Ruiz-Ortega, Eva D.; Wilkaniec, Anna; Adamczyk, Agata			Liquid-liquid phase separation and conformational strains of α-Synuclein: implications for Parkinson's disease pathogenesis	FRONTIERS IN MOLECULAR NEUROSCIENCE				Review								Parkinson's disease (PD) and other synucleinopathies are characterized by the aggregation and deposition of alpha-synuclein (alpha-syn) in brain cells, forming insoluble inclusions such as Lewy bodies (LBs) and Lewy neurites (LNs). The aggregation of alpha-syn is a complex process involving the structural conversion from its native random coil to well-defined secondary structures rich in beta-she…	[Ruiz-Ortega, Eva D.; Wilkaniec, Anna; Adamczyk, Agata] Polish Acad Sci, Mossakowski Med Res Inst, Dept Cellular Signalling, Warsaw, Poland		Ruiz-Ortega, ED; Adamczyk, A (corresponding author), Polish Acad Sci, Mossakowski Med Res Inst, Dept Cellular Signalling, Warsaw, Poland.	eruiz@imdik.pan.pl; aadamczyk@imdik.pan.pl								0	0											OCT 23	2024	17
J	Wang, FF; Zhang, YW				Wang, Fangfang; Zhang, Youwei			Physiology and pharmacological targeting of phase separation	JOURNAL OF BIOMEDICAL SCIENCE				Review								Liquid-liquid phase separation (LLPS) in biology describes a process by which proteins form membraneless condensates within a cellular compartment when conditions are met, including the concentration and posttranslational modifications of the protein components, the condition of the aqueous solution (pH, ionic strength, pressure, and temperature), and the existence of assisting factors (such as R…	[Wang, Fangfang; Zhang, Youwei] Case Western Reserve Univ, Case Comprehens Canc Ctr, Sch Med, Dept Pharmacol, 2109 Adelbert Rd, W309A, Cleveland, OH 44106 USA		Zhang, YW (corresponding author), Case Western Reserve Univ, Case Comprehens Canc Ctr, Sch Med, Dept Pharmacol, 2109 Adelbert Rd, W309A, Cleveland, OH 44106 USA.	yxz169@case.edu								4	4											JAN 20	2024	31	1
J	Leko, MB; Zupunski, V; Kirincich, J; Smilovic, D; Hortobágyi, T; Hof, PR; Simic, G				Leko, Mirjana Babic; Zupunski, Vera; Kirincich, Jason; Smilovic, Dinko; Hortobagyi, Tibor; Hof, Patrick R.; Simic, Goran			Molecular Mechanisms of Neurodegeneration Related to C9orf72 Hexanucleotide Repeat Expansion	BEHAVIOURAL NEUROLOGY				Review								Two clinically distinct diseases, amyotrophic lateral sclerosis (ALS) and frontotemporal dementia (FTD), have recently been classified as two extremes of the FTD/ALS spectrum. The neuropathological correlate of FTD is frontotemporal lobar degeneration (FTLD), characterized by tau-, TDP-43-, and FUS-immunoreactive neuronal inclusions. An earlier discovery that a hexanucleotide repeat expansion mut…	[Leko, Mirjana Babic; Kirincich, Jason; Smilovic, Dinko; Simic, Goran] Univ Zagreb, Croatian Inst Brain Res, Dept Neurosci, Sch Med, Zagreb, Croatia; [Zupunski, Vera] Univ Ljubljana, Fac Chem & Chem Technol, Dept Biochem, Ljubljana, Slovenia; [Hortobagyi, Tibor] Univ Szeged, Inst Pathol, Fac Med, Szeged, Hungary; [Hortobagyi, Tibor] Univ Debrecen, MTA Cerebrovasc & Neurodegenerat Res Grp, Debrece…		Simic, G (corresponding author), Univ Zagreb, Croatian Inst Brain Res, Dept Neurosci, Sch Med, Zagreb, Croatia.	mirjana.babic1@gmail.com; vera.zupunski@fkkt.uni-lj.si; kirincichj@gmail.com; smilovic.dinko@gmail.com; hortobagyi.tibor@med.u-szeged.hu; patrick.hof@mssm.edu; gsimic@hiim.hr								44	53												2019	2019
J	Darling, AL; Dahrendorff, J; Creodore, SG; Dickey, CA; Blair, LJ; Uversky, VN				Darling, April L.; Dahrendorff, Jan; Creodore, Stefan G.; Dickey, Chad A.; Blair, Laura J.; Uversky, Vladimir N.			Small heat shock protein 22 kDa can modulate the aggregation and liquid-liquid phase separation behavior of tau	PROTEIN SCIENCE				Article								Alzheimer's disease is a progressive fatal neurodegenerative disease with no cure or effective treatments. The hallmarks of disease include extracellular plaques and intracellular tangles of aggregated protein. The intracellular tangles consist of the microtubule associated protein tau. Preventing the pathological aggregation of tau may be an important therapeutic approach to treat disease. In th…	[Darling, April L.; Dahrendorff, Jan; Creodore, Stefan G.; Dickey, Chad A.; Blair, Laura J.; Uversky, Vladimir N.] Univ S Florida, Byrd Alzheimers Inst, Coll Med, Dept Mol Med, Tampa, FL 33612 USA; [Uversky, Vladimir N.] Russian Acad Sci, Inst Biol Instrumentat, Prot Res Grp, Pushchino, Russia		Darling, AL; Uversky, VN (corresponding author), Univ S Florida, Byrd Alzheimers Inst, Coll Med, Dept Mol Med, Tampa, FL 33612 USA.	april.darling@pennmedicine.upenn.edu; vuversky@health.usf.edu								19	23											JUL	2021	30	7
J	Sudhakar, S; Manohar, A; Mani, E				Sudhakar, Swathi; Manohar, Anagha; Mani, Ethayaraja			Liquid-Liquid Phase Separation (LLPS)-Driven Fibrilization of Amyloid-β Protein	ACS CHEMICAL NEUROSCIENCE				Article								Amyloid-beta [A beta(1-40)] aggregation into a fibrillar network is one of the major hallmarks of Alzheimer's disease (AD). Recently, a few studies reported that polyphosphate (polyP), an anionic biopolymer that participates in various cellular physiological processes in humans, induces fibrilization in many amyloidogenic proteins [ -; and -]. However, the role of polyP in A beta(1-40) fibrilizat…	[Sudhakar, Swathi; Manohar, Anagha] Indian Inst Technol Madras, Dept Appl Mech, Chennai 600036, India; [Sudhakar, Swathi; Mani, Ethayaraja] Indian Inst Technol Madras, Ctr Soft & Biol Matter, Chennai 600036, India; [Mani, Ethayaraja] Indian Inst Technol Madras, Dept Chem Engn, Polymer Engn & Colloid Sci Lab, Chennai 600036, India		Mani, E (corresponding author), Indian Inst Technol Madras, Ctr Soft & Biol Matter, Chennai 600036, India.;Mani, E (corresponding author), Indian Inst Technol Madras, Dept Chem Engn, Polymer Engn & Colloid Sci Lab, Chennai 600036, India.	ethaya@iitm.ac.in								7	7											SEP 18	2023	14	19
J	Zhuang, XY; Liu, S; Zhang, RX; Song, FR; Liu, ZQ; Liu, SY				Zhuang, Xiaoyu; Liu, Shu; Zhang, Ruixing; Song, Fengrui; Liu, Zhiqiang; Liu, Shuying			Identification of Unfolding and Dissociation Pathways of Superoxide Dismutase in the Gas Phase by Ion-Mobility Separation and Tandem Mass Spectrometry	ANALYTICAL CHEMISTRY				Article								Cu, Zn-superoxide dismutase (SOD1) is a homodimeric enzyme of approximately 32 kDa. Each monomer contains one Cu2+ and one Zn2+ ion, which play catalytic and structural roles in the enzyme. Dimer formation is also essential to its functionality. The spatial structure of this metalloenzyme is also closely related to its bioactivities. Here we investigate the structural and conformational changes o…	[Zhuang, Xiaoyu; Liu, Shu; Zhang, Ruixing; Song, Fengrui; Liu, Zhiqiang; Liu, Shuying] Chinese Acad Sci, Natl Ctr Mass Spectrometry Changchun, Jilin Prov Key Lab Chinese Med Chem & Mass Spectr, Changchun Inst Appl Chem, Changchun 130022, Peoples R China; [Zhuang, Xiaoyu; Zhang, Ruixing] Univ Chinese Acad Sci, Beijing 100039, Peoples R China		Song, FR (corresponding author), Chinese Acad Sci, Natl Ctr Mass Spectrometry Changchun, Jilin Prov Key Lab Chinese Med Chem & Mass Spectr, Changchun Inst Appl Chem, 5625 Renmin St, Changchun 130022, Peoples R China.	songfr@ciac.jl.cn; liuzq@ciac.jl.cn								20	24											DEC 2	2014	86	23
J	Ferreira, PA				Ferreira, Paulo A.			Nucleocytoplasmic transport at the crossroads of proteostasis, neurodegeneration and neuroprotection	FEBS LETTERS				Review								Nucleocytoplasmic transport comprises the multistep assembly, transport, and disassembly of protein and RNA cargoes entering and exiting nuclear pores. Accruing evidence supports that impairments to nucleocytoplasmic transport are a hallmark of neurodegenerative diseases. These impairments cause dysregulations in nucleocytoplasmic partitioning and proteostasis of nuclear transport receptors and c…	[Ferreira, Paulo A.] Duke Univ, Med Ctr, Dept Ophthalmol, Dept Pathol, Durham, NC USA; [Ferreira, Paulo A.] Duke Univ, Med Ctr, Dept Ophthalmol, DUEC 3802,2351 Erwin Rd, Durham, NC 27710 USA		Ferreira, PA (corresponding author), Duke Univ, Med Ctr, Dept Ophthalmol, DUEC 3802,2351 Erwin Rd, Durham, NC 27710 USA.	paulo.ferreira@duke.edu								6	6											OCT	2023	597	20
J	Lu, JH; Ge, P; Sawaya, MR; Hughes, MP; Boyer, DR; Cao, Q; Abskharon, R; Cascio, D; Tayeb-Fligelman, E; Eisenberg, DS				Lu, Jiahui; Ge, Peng; Sawaya, Michael R.; Hughes, Michael P.; Boyer, David R.; Cao, Qin; Abskharon, Romany; Cascio, Duilio; Tayeb-Fligelman, Einav; Eisenberg, David S.			Cryo-EM structures of the D290V mutant of the hnRNPA2 low-complexity domain suggests how D290V affects phase separation and aggregation	JOURNAL OF BIOLOGICAL CHEMISTRY				Article								Heterogeneous nuclear ribonucleoprotein A2 (hnRNPA2) is a human ribonucleoprotein that transports RNA to designated locations for translation via its ability to phase separate. Its mutated form, D290V, is implicated in multisystem proteinopathy known to afflict two families, mainly with myopathy and Paget's disease of bone. Here, we investigate this mutant form of hnRNPA2 by determining cryo-EM s…	[Lu, Jiahui; Ge, Peng; Sawaya, Michael R.; Boyer, David R.; Abskharon, Romany; Cascio, Duilio; Tayeb-Fligelman, Einav; Eisenberg, David S.] Univ Calif Los Angeles, Dept Chem, Los Angeles, CA 90095 USA; [Lu, Jiahui; Ge, Peng; Sawaya, Michael R.; Boyer, David R.; Abskharon, Romany; Cascio, Duilio; Tayeb-Fligelman, Einav; Eisenberg, David S.] Univ Calif Los Angeles, Dept Biochem, Los Angeles, CA 900…		Eisenberg, DS (corresponding author), Univ Calif Los Angeles, Dept Chem, Los Angeles, CA 90095 USA.;Eisenberg, DS (corresponding author), Univ Calif Los Angeles, Dept Biochem, Los Angeles, CA 90095 USA.;Eisenberg, DS (corresponding author), Univ Calif Los Angeles, Dept Biol Chem, Los Angeles, CA 90095 USA.;Eisenberg, DS (corresponding author), UCLA, DOE Inst, Mol Biol Inst, Howard Hughes Med Inst…	david@mbi.ucla.edu								1	2											FEB	2024	300	2
J	Niu, Z; Gui, XR; Feng, S; Reif, B				Niu, Zheng; Gui, Xinrui; Feng, Shuang; Reif, Bernd			Aggregation Mechanisms and Molecular Structures of Amyloid-β in Alzheimer's Disease	CHEMISTRY-A EUROPEAN JOURNAL				Review								Amyloid plaques are a major pathological hallmark involved in Alzheimer's disease and consist of deposits of the amyloid-beta peptide (A beta). The aggregation process of A beta is highly complex, which leads to polymorphous aggregates with different structures. In addition to aberrant aggregation, A beta oligomers can undergo liquid-liquid phase separation (LLPS) and form dynamic condensates. It…	[Niu, Zheng; Feng, Shuang] Henan Univ, Sch Pharm, Kaifeng 475004, Henan, Peoples R China; [Gui, Xinrui] St Jude Childrens Res Hosp, Dept Struct Biol, Memphis, TN USA; [Reif, Bernd] Tech Univ Munchen TUM, Bavarian NMR Ctr B NMRZ, TUM Sch Nat Sci, Dept Biosci, D-85747 Garching, Germany; [Reif, Bernd] Munchen HMGU, Inst Struct Biol STB, Helmholtz Zentrum, D-85764 Neuherberg, Germany		Niu, Z (corresponding author), Henan Univ, Sch Pharm, Kaifeng 475004, Henan, Peoples R China.;Reif, B (corresponding author), Tech Univ Munchen TUM, Bavarian NMR Ctr B NMRZ, TUM Sch Nat Sci, Dept Biosci, D-85747 Garching, Germany.;Reif, B (corresponding author), Munchen HMGU, Inst Struct Biol STB, Helmholtz Zentrum, D-85764 Neuherberg, Germany.	nz@henu.edu.cn; reif@tum.de								0	0											AUG 27	2024	30	48
J	Lin, YC; Kumar, MS; Ramesh, N; Anderson, EN; Nguyen, AT; Kim, B; Cheung, S; McDonough, JA; Skarnes, WC; Lopez-Gonzalez, R; Landers, JE; Fawzi, NL; Mackenzie, IRA; Lee, EB; Nickerson, JA; Grunwald, D; Pandey, UB; Bosco, DA				Lin, Yen-Chen; Kumar, Meenakshi Sundaram; Ramesh, Nandini; Anderson, Eric N.; Nguyen, Aivi T.; Kim, Boram; Cheung, Simon; McDonough, Justin A.; Skarnes, William C.; Lopez-Gonzalez, Rodrigo; Landers, John E.; Fawzi, Nicolas L.; Mackenzie, Ian R. A.; Lee, Edward B.; Nickerson, Jeffrey A.; Grunwald, David; Pandey, Udai B.; Bosco, Daryl A.			Interactions between ALS-linked FUS and nucleoporins are associated with defects in the nucleocytoplasmic transport pathway	NATURE NEUROSCIENCE				Article								Nucleocytoplasmic transport (NCT) decline occurs with aging and neurodegeneration. Here, we investigated the NCT pathway in models of amyotrophic lateral sclerosis-fused in sarcoma (ALS-FUS). Expression of ALS-FUS led to a reduction in NCT and nucleoporin (Nup) density within the nuclear membrane of human neurons. FUS and Nups were found to interact independently of RNA in cells and to alter the …	[Lin, Yen-Chen; Kumar, Meenakshi Sundaram; Lopez-Gonzalez, Rodrigo; Landers, John E.; Bosco, Daryl A.] Univ Massachusetts, Med Sch, Dept Neurol, Worcester, MA 01605 USA; [Ramesh, Nandini; Anderson, Eric N.; Pandey, Udai B.] Univ Pittsburgh, Med Ctr, Childrens Hosp Pittsburgh, Div Child Neurol,Dept Pediat, Pittsburgh, PA USA; [Ramesh, Nandini; Anderson, Eric N.; Pandey, Udai B.] Univ Pittsburgh, G…		Bosco, DA (corresponding author), Univ Massachusetts, Med Sch, Dept Neurol, Worcester, MA 01605 USA.;Bosco, DA (corresponding author), Univ Massachusetts, Sch Med, Dept Biochem & Mol Pharmacol, Worcester, MA 01655 USA.	Daryl.Bosco@umassmed.edu								56	63											AUG	2021	24	8
J	Ukmar-Godec, T; Wegmann, S; Zweckstetter, M				Ukmar-Godec, Tina; Wegmann, Susanne; Zweckstetter, Markus			Biomolecular condensation of the microtubule-associated protein tau	SEMINARS IN CELL & DEVELOPMENTAL BIOLOGY				Review								Cells contain multiple compartments dedicated to the regulation and control of biochemical reactions. Cellular compartments that are not surrounded by membranes can rapidly form and dissolve in response to changes in the cellular environment. The physicochemical processes that underlie the formation of non-membrane-bound compartments in vivo are connected to liquid-liquid phase separation of prot…	[Ukmar-Godec, Tina; Zweckstetter, Markus] German Ctr Neurodegenerat Dis DZNE, Von Siebold Str 3a, D-37075 Gottingen, Germany; [Ukmar-Godec, Tina; Zweckstetter, Markus] Univ Gottingen, Dept Neurol, Univ Med Ctr Gottingen, Waldweg 33, D-37073 Gottingen, Germany; [Wegmann, Susanne] German Ctr Neurodegenerat Dis DZNE, Charitepl 1, D-10117 Berlin, Germany; [Zweckstetter, Markus] Max Planck Inst Biophy…		Zweckstetter, M (corresponding author), German Ctr Neurodegenerat Dis DZNE, Von Siebold Str 3a, D-37075 Gottingen, Germany.;Wegmann, S (corresponding author), German Ctr Neurodegenerat Dis DZNE, Charitepl 1, D-10117 Berlin, Germany.	Susanne.Wegmann@dzne.de; Markus.Zweckstetter@dzne.de								26	32											MAR	2020	99
J	Gill, AL; Premasiri, AS; Vieira, FG				Gill, Anna L.; Premasiri, Alan S.; Vieira, Fernando G.			Hypothesis and Theory: Roles of Arginine Methylation in C9orf72-Mediated ALS and FTD	FRONTIERS IN CELLULAR NEUROSCIENCE				Article								Hexanucleotide repeat expansion (G4C2(n)) mutations in the gene C9ORF72 account for approximately 30% of familial cases of amyotrophic lateral sclerosis (ALS) and frontotemporal dementia (FTD), as well as approximately 7% of sporadic cases of ALS. G4C2(n) mutations are known to result in the production of five species of dipeptide repeat proteins (DRPs) through non-canonical translation processes…	[Gill, Anna L.; Premasiri, Alan S.; Vieira, Fernando G.] ALS Therapy Dev Inst, Cambridge, MA 02472 USA		Vieira, FG (corresponding author), ALS Therapy Dev Inst, Cambridge, MA 02472 USA.	fvieira@als.net								6	6											MAR 23	2021	15
J	Murray, IJ; Rodrigo-Diaz, E; Kelly, JMF; Aslam, TM; Tahir, HJ; Carden, D; Patryas, L; Parry, NRA				Murray, Ian J.; Rodrigo-Diaz, Elena; Kelly, Jeremiah M. F.; Aslam, Tariq M.; Tahir, Humza J.; Carden, David; Patryas, Laura; Parry, Neil R. A.			The role of dark adaptation in understanding early AMD	PROGRESS IN RETINAL AND EYE RESEARCH				Review								The main aim of the paper is to discuss current knowledge on how Age Related Macular Degeneration (AMD) affects Dark Adaptation (DA). The paper is divided into three parts. Firstly, we outline some of the molecular mechanisms that control DA. Secondly, we review the psychophysical issues and the corresponding analytical techniques. Finally, we characterise the link between slowed DA and the morph…	[Murray, Ian J.; Rodrigo-Diaz, Elena; Kelly, Jeremiah M. F.; Aslam, Tariq M.; Tahir, Humza J.; Carden, David; Patryas, Laura; Parry, Neil R. A.] Univ Manchester, Fac Biol, Vis Sci Lab, Med & Hlth, Manchester, England; [Parry, Neil R. A.] Cent Manchester Univ Hosp NHS Fdn Trust, Manchester Royal Eye Hosp, Vis Sci Ctr, Manchester Acad Hlth Sci Ctr, Manchester, England		Murray, IJ (corresponding author), Univ Manchester, Fac Biol, Vis Sci Lab, Med & Hlth, Manchester, England.	ian.j.murray@manchester.ac.uk								11	11											MAY	2022	88
J	Mann, JR; Donnelly, CJ				Mann, Jacob R.; Donnelly, Christopher J.			RNA modulates physiological and neuropathological protein phase transitions	NEURON				Review								Aggregation of RNA-binding proteins (RBPs) is a pathological hallmark of neurodegenerative disorders like amyotrophic lateral sclerosis (ALS) and frontotemporal dementia (FTD). In these diseases, TDP-43 and FUS RBPs are depleted from the nuclear compartment, where they are normally localized, and found within cytoplasmic inclusions in degenerating regions of affected individuals' postmortem tissu…	[Mann, Jacob R.; Donnelly, Christopher J.] Univ Pittsburgh, Ctr Neurosci, Pittsburgh, PA 15213 USA; [Donnelly, Christopher J.] Univ Pittsburgh, Sch Med, Dept Neurobiol, Pittsburgh, PA 15213 USA; [Mann, Jacob R.; Donnelly, Christopher J.] Univ Pittsburgh, Brain Inst, LiveLikeLouCenter ALS Res, Pittsburgh, PA 15213 USA; [Mann, Jacob R.; Donnelly, Christopher J.] Univ Pittsburgh, Ctr Prot Conformat …		Donnelly, CJ (corresponding author), Univ Pittsburgh, Ctr Neurosci, Pittsburgh, PA 15213 USA.;Donnelly, CJ (corresponding author), Univ Pittsburgh, Sch Med, Dept Neurobiol, Pittsburgh, PA 15213 USA.;Donnelly, CJ (corresponding author), Univ Pittsburgh, Brain Inst, LiveLikeLouCenter ALS Res, Pittsburgh, PA 15213 USA.;Donnelly, CJ (corresponding author), Univ Pittsburgh, Ctr Prot Conformat Dis, Pit…	cjdon25@pitt.edu								37	37											SEP 1	2021	109	17
J	Flieger, J; Sniegocki, T; Dolar-Szczasny, J; Zaluska, W; Rejdak, R				Flieger, Jolanta; Sniegocki, Tomasz; Dolar-Szczasny, Joanna; Zaluska, Wojciech; Rejdak, Robert			The First Evidence on the Occurrence of Bisphenol Analogues in the Aqueous Humor of Patients Undergoing Cataract Surgery	JOURNAL OF CLINICAL MEDICINE				Article								Human exposure to BPs is inevitable mostly due to contaminated food. In this preliminary study, for the first time, the presence of bisphenols (BPs) in aqueous humor (AH) collected from 44 patients undergoing cataract surgery was investigated. The measurements were performed using a sensitive ultra-high performance liquid chromatography-tandem mass spectrometry (UHPLC-MS/MS). Chromatographic sepa…	[Flieger, Jolanta] Med Univ Lublin, Dept Analyt Chem, Chodzki 4A, PL-20093 Lublin, Poland; [Sniegocki, Tomasz] Natl Vet Res Inst, Dept Pharmacol & Toxicol, PL-24100 Pulawy, Poland; [Dolar-Szczasny, Joanna; Rejdak, Robert] Med Univ Lublin, Dept Gen & Pediat Ophthalmol, Chmielna 1, PL-20079 Lublin, Poland; [Zaluska, Wojciech] Med Univ Lublin, Dept Nephrol, Jaczewskiego 8, PL-20090 Lublin, Poland		Flieger, J (corresponding author), Med Univ Lublin, Dept Analyt Chem, Chodzki 4A, PL-20093 Lublin, Poland.	j.flieger@umlub.pl								2	3											NOV	2022	11	21
J	Ryan, JJ; Sprunger, ML; Holthaus, K; Shorter, J; Jackrel, ME				Ryan, Jeremy J.; Sprunger, Macy L.; Holthaus, Kayla; Shorter, James; Jackrel, Meredith E.			Engineered protein disaggregases mitigate toxicity of aberrant prion-like fusion proteins underlying sarcoma	JOURNAL OF BIOLOGICAL CHEMISTRY				Article								FUS and EWSR1 are RNA-binding proteins with prion-like domains (PrLDs) that aggregate in amyotrophic lateral sclerosis (ALS) and frontotemporal dementia (FTD). The FUS and EWSR1 genes are also prone to chromosomal translocation events, which result in aberrant fusions between portions of the PrLDs of FUS and EWSR1 and the transcription factors CHOP and FLI. The resulting fusion proteins, FUS-CHOP…	[Ryan, Jeremy J.; Sprunger, Macy L.; Holthaus, Kayla; Jackrel, Meredith E.] Washington Univ, Dept Chem, St Louis, MO 63130 USA; [Shorter, James] Univ Penn, Perelman Sch Med, Dept Biochem & Biophys, Philadelphia, PA 19104 USA		Jackrel, ME (corresponding author), Washington Univ, Dept Chem, St Louis, MO 63130 USA.;Shorter, J (corresponding author), Univ Penn, Perelman Sch Med, Dept Biochem & Biophys, Philadelphia, PA 19104 USA.	jshorter@pennmedicine.upenn.edu; mjackrel@wustl.edu								29	32											JUL 19	2019	294	29
J	Chakraborty, P; Zweckstetter, M				Chakraborty, Pijush; Zweckstetter, Markus			Role of aberrant phase separation in pathological protein aggregation	CURRENT OPINION IN STRUCTURAL BIOLOGY				Article								Neurodegenerative diseases are associated with the pathological deposition of many different intrinsically disordered proteins or proteins with intrinsically disordered regions. Recent evidence suggests that these proteins can undergo liquid-liquid phase separation and also form membrane-less organelles in cells. Additionally, the biomolecular condensates formed by these proteins may undergo liqu…	[Chakraborty, Pijush; Zweckstetter, Markus] Max Planck Inst Multidisciplinary Sci, Dept NMR Based Struct Biol, Fassberg 11, D-37077 Gottingen, Germany; [Zweckstetter, Markus] German Ctr Neurodegenerat Dis DZNE, Von Siebold Str 3a, D-37075 Gottingen, Germany		Zweckstetter, M (corresponding author), Max Planck Inst Multidisciplinary Sci, Dept NMR Based Struct Biol, Fassberg 11, D-37077 Gottingen, Germany.;Zweckstetter, M (corresponding author), German Ctr Neurodegenerat Dis DZNE, Von Siebold Str 3a, D-37075 Gottingen, Germany.	markus.zweckstetter@dzne.de								13	13											OCT	2023	82
J	Lim, CM; Díaz, AG; Fuxreiter, M; Pun, FW; Zhavoronkov, A; Vendruscolo, M				Lim, Christine M.; Diaz, Alicia Gonzalez; Fuxreiter, Monika; Pun, Frank W.; Zhavoronkov, Alex; Vendruscolo, Michele			Multiomic prediction of therapeutic targets for human diseases associated with protein phase separation	PROCEEDINGS OF THE NATIONAL ACADEMY OF SCIENCES OF THE UNITED STATES OF AMERICA				Article								The phenomenon of protein phase separation (PPS) underlies a wide range of cellular functions. Correspondingly, the dysregulation of the PPS process has been associated with numerous human diseases. To enable therapeutic interventions based on the regulation of this association, possible targets should be identified. For this purpose, we present an approach that combines the multiomic PandaOmics …	[Lim, Christine M.; Diaz, Alicia Gonzalez; Vendruscolo, Michele] Univ Cambridge, Ctr Misfolding Dis, Yusuf Hamied Dept Chem, Cambridge CB2 1EW, England; [Fuxreiter, Monika] Univ Padua, Dept Biomed Sci, I-35131 Padua, Italy; [Pun, Frank W.; Zhavoronkov, Alex] Insilico Med, Hong Kong Sci & Technol Pk, Hong Kong, Peoples R China		Vendruscolo, M (corresponding author), Univ Cambridge, Ctr Misfolding Dis, Yusuf Hamied Dept Chem, Cambridge CB2 1EW, England.;Zhavoronkov, A (corresponding author), Insilico Med, Hong Kong Sci & Technol Pk, Hong Kong, Peoples R China.	alex@insilicomedicine.com; mv245@cam.ac.uk								9	9											OCT 3	2023	120	40
J	Padhi, D; Baruah, P; Ramesh, M; Moorthy, H; Govindaraju, T				Padhi, Dikshaa; Baruah, Prayasee; Ramesh, Madhu; Moorthy, Hariharan; Govindaraju, Thimmaiah			Hybrid molecules synergistically mitigate ferroptosis and amyloid-associated toxicities in Alzheimer's disease	REDOX BIOLOGY				Article								Alzheimer's disease (AD) is a neurodegenerative disorder characterized by the build-up of extracellular amyloid beta (A beta) plaques and intracellular neurofibrillary tangles (NFTs). Ferroptosis, an iron (Fe)-dependent form of cell death plays a significant role in the multifaceted AD pathogenesis through generation of reactive oxygen species (ROS), mitochondrial damage, lipid peroxidation, and …	[Padhi, Dikshaa; Baruah, Prayasee; Ramesh, Madhu; Moorthy, Hariharan; Govindaraju, Thimmaiah] Jawaharlal Nehru Ctr Adv Sci Res, New Chem Unit, Bioorgan Chem Lab, Bengaluru 560064, Karnataka, India		Govindaraju, T (corresponding author), Jawaharlal Nehru Ctr Adv Sci Res, New Chem Unit, Bioorgan Chem Lab, Bengaluru 560064, Karnataka, India.	tgraju@jncasr.ac.in								6	6											MAY	2024	71
J	Asamitsu, S; Shioda, N				Asamitsu, Sefan; Shioda, Norifumi			Potential roles of G-quadruplex structures in RNA granules for physiological and pathological phase separation	JOURNAL OF BIOCHEMISTRY				Review								Cellular liquid-liquid phase separation is a physiologically inevitable phenomenon in molecularly crowded environments inside cells and serves to compartmentalize biomolecules to facilitate several functions, forming cytoplasmic and nuclear RNA granules. Abnormalities in the phase separation process in RNA granules are implicated in the onset of several neurodegenerative diseases; the initial liq…	[Asamitsu, Sefan; Shioda, Norifumi] Kumamoto Univ, Dept Genom Neurol, Inst Mol Embryol & Genet IMEG, Chuo Ku, 2-2-1 Honjo, Kumamoto 8600811, Japan; [Shioda, Norifumi] Kumamoto Univ, Grad Sch Pharmaceut Sci, Chuo Ku, 5-1 Oehonmachi, Kumamoto 8620973, Japan		Shioda, N (corresponding author), Kumamoto Univ, Dept Genom Neurol, Inst Mol Embryol & Genet IMEG, Chuo Ku, 2-2-1 Honjo, Kumamoto 8600811, Japan.	shioda@kumamoto-u.ac.jp								14	14											MAY	2021	169	5
J	Kang, J; Lim, LZ; Song, JX				Kang, Jian; Lim, Liangzhong; Song, Jianxing			ATP enhances at low concentrations but dissolves at high concentrations liquid-liquid phase separation (LLPS) of ALS/FTD-causing FUS	BIOCHEMICAL AND BIOPHYSICAL RESEARCH COMMUNICATIONS				Article								ATP is the universal energy currency but mysteriously its cellular concentration is much higher than that needed for providing energy. Recently ATP was decoded to act as a hydrotrope to dissolve liquid-liquid phase separation (LLPS) of FUS whose aggregation leads to ALS/FTD. By DIC microscopy and NMR, here we characterized the effect of ATP on LLPS of FUS and its N-/C-terminal domains. Very unexp…	[Kang, Jian; Lim, Liangzhong; Song, Jianxing] Natl Univ Singapore, Fac Sci, Dept Biol Sci, 10 Kent Ridge Crescent, Singapore 119260, Singapore		Song, JX (corresponding author), Natl Univ Singapore, Fac Sci, Dept Biol Sci, 10 Kent Ridge Crescent, Singapore 119260, Singapore.	dbssjx@nus.edu.sg								64	72											OCT 2	2018	504	2
J	Vendruscolo, M				Vendruscolo, Michele			Lipid Homeostasis and Its Links With Protein Misfolding Diseases	FRONTIERS IN MOLECULAR NEUROSCIENCE				Review								The maintenance of lipid homeostasis is essential for the normal functioning of living organisms. Alterations of the lipid homeostasis system remodel the composition of the lipidome, potentially leading to the formation of toxic lipid species. In turn, lipidome changes can affect the protein homeostasis system by causing perturbations that elicit protein condensation phenomena such as protein liq…	[Vendruscolo, Michele] Univ Cambridge, Ctr Misfolding Dis, Dept Chem, Cambridge, England		Vendruscolo, M (corresponding author), Univ Cambridge, Ctr Misfolding Dis, Dept Chem, Cambridge, England.	mv245@cam.ac.uk								14	14											MAR 25	2022	15
J	Sönmez, A; Mustafa, R; Ryll, ST; Tuorto, F; Wacheul, L; Ponti, D; Litke, C; Hering, T; Kojer, K; Koch, J; Pitzer, C; Kirsch, J; Neueder, A; Kreiner, G; Lafontaine, DLJ; Orth, M; Liss, B; Parlato, R				Soenmez, Aynur; Mustafa, Rasem; Ryll, Salome T.; Tuorto, Francesca; Wacheul, Ludivine; Ponti, Donatella; Litke, Christian; Hering, Tanja; Kojer, Kerstin; Koch, Jenniver; Pitzer, Claudia; Kirsch, Joachim; Neueder, Andreas; Kreiner, Grzegorz; Lafontaine, Denis L. J.; Orth, Michael; Liss, Birgit; Parlato, Rosanna			Nucleolar stress controls mutant Huntington toxicity and monitors Huntington's disease progression	CELL DEATH & DISEASE				Article								Transcriptional and cellular-stress surveillance deficits are hallmarks of Huntington's disease (HD), a fatal autosomal-dominant neurodegenerative disorder caused by a pathological expansion of CAG repeats in the Huntingtin (HTT) gene. The nucleolus, a dynamic nuclear biomolecular condensate and the site of ribosomal RNA (rRNA) transcription, is implicated in the cellular stress response and in p…	[Soenmez, Aynur; Mustafa, Rasem; Ryll, Salome T.; Koch, Jenniver; Liss, Birgit; Parlato, Rosanna] Ulm Univ, Inst Appl Physiol, Ulm, Germany; [Soenmez, Aynur; Wacheul, Ludivine; Lafontaine, Denis L. J.] Univ Libre Bruxelles ULB, Fonds Rech Sci FRS FNRS, RNA Mol Biol, Biopk Campus, Gosselies, Belgium; [Mustafa, Rasem; Ryll, Salome T.; Ponti, Donatella; Litke, Christian; Kirsch, Joachim; Parlato, Ro…		Parlato, R (corresponding author), Ulm Univ, Inst Appl Physiol, Ulm, Germany.;Parlato, R (corresponding author), Heidelberg Univ, Inst Anat & Cell Biol, Heidelberg, Germany.;Parlato, R (corresponding author), Heidelberg Univ, Med Fac Mannheim, Mannheim Ctr Translat Neurosci, Div Neurodegenerat Dis,Dept Neurol, Mannheim, Germany.	rosanna.parlato@medma.uni-heidelberg.de								13	17											DEC 8	2021	12	12
J	Wei, CZ; Li, MD; Li, XM; Lyu, JX; Zhu, X				Wei, Chuzhong; Li, Mingdong; Li, Xinming; Lyu, Jianxin; Zhu, Xiao			Phase Separation: The Master Key to Deciphering the Physiological and Pathological Functions of Cells	ADVANCED BIOLOGY				Review								Phase separation is a hot research field at present. It involves almost all aspects of cells and plays a significant role in cells, promising to be a master key in unlocking the mysteries of nature. In this review, the factors that affect phase separation are introduced, such as own component, electrostatic interaction, and chemical modification. Furthermore, the physiological roles of phase sepa…	[Wei, Chuzhong; Lyu, Jianxin; Zhu, Xiao] Hangzhou Med Coll, Sch Lab Med & Biol Engn, Hangzhou 310053, Peoples R China; [Wei, Chuzhong; Li, Xinming; Zhu, Xiao] Guangdong Med Univ, Zhus Innovat Team, Zhanjiang 523808, Peoples R China; [Li, Mingdong] Zibo Cent Hosp, Dept Gastroenterol, Zibo 255000, Peoples R China		Lyu, JX; Zhu, X (corresponding author), Hangzhou Med Coll, Sch Lab Med & Biol Engn, Hangzhou 310053, Peoples R China.;Zhu, X (corresponding author), Guangdong Med Univ, Zhus Innovat Team, Zhanjiang 523808, Peoples R China.	ljx@hmc.edu.cn; xzhu@gdmu.edu.cn								10	10											JUL	2022	6	7
J	Yang, JS; Yang, XT				Yang, Junsheng; Yang, Xiaotong			Phase Transition of Huntingtin: Factors and Pathological Relevance	FRONTIERS IN GENETICS				Review								Formation of intracellular mutant Huntingtin (mHtt) aggregates is a hallmark of Huntington's disease (HD). The mechanisms underlying mHtt aggregation, however, are still not fully understood. A few recent studies indicated mHtt undergoes phase transition, bringing new clues to understand how mHtt aggregates assemble. Here in this mini review, we will summarize these findings with a focus on the f…	[Yang, Junsheng; Yang, Xiaotong] Zhejiang Univ Technol, Coll Pharmaceut Sci, Collaborat Innovat Ctr Yangtze River Delta Reg Gr, Hangzhou, Peoples R China		Yang, JS (corresponding author), Zhejiang Univ Technol, Coll Pharmaceut Sci, Collaborat Innovat Ctr Yangtze River Delta Reg Gr, Hangzhou, Peoples R China.	junshengy@zjut.edu.cn								17	21											JUL 23	2020	11
J	Alexander, EJ; Niaki, AG; Zhang, T; Sarkar, J; Liu, Y; Nirujogi, RS; Pandey, A; Myong, S; Wang, JO				Alexander, Elizabeth J.; Niaki, Amirhossein Ghanbari; Zhang, Tao; Sarkar, Jaya; Liu, Yang; Nirujogi, Raja Sekhar; Pandey, Akhilesh; Myong, Sua; Wang, Jiou			Ubiquilin 2 modulates ALS/FTD-linked FUS-RNA complex dynamics and stress granule formation	PROCEEDINGS OF THE NATIONAL ACADEMY OF SCIENCES OF THE UNITED STATES OF AMERICA				Article								The ubiquitin-like protein ubiquilin 2 (UBQLN2) has been genetically and pathologically linked to the neurodegenerative diseases amyotrophic lateral sclerosis (ALS) and frontotemporal dementia (FTD), but its normal cellular functions are not well understood. In a search for UBQLN2-interacting proteins, we found an enrichment of stress granule (SG) components, including ALS/FTD-linked heterogeneou…	[Alexander, Elizabeth J.; Zhang, Tao; Liu, Yang; Wang, Jiou] Johns Hopkins Univ, Dept Biochem & Mol Biol, Bloomberg Sch Publ Hlth, Baltimore, MD 21205 USA; [Alexander, Elizabeth J.; Zhang, Tao; Liu, Yang; Wang, Jiou] Johns Hopkins Univ, Sch Med, Dept Neurosci, Baltimore, MD 21205 USA; [Niaki, Amirhossein Ghanbari; Sarkar, Jaya; Myong, Sua] Johns Hopkins Univ, TC Jenkins Dept Biophys, Baltimore, M…		Wang, JO (corresponding author), Johns Hopkins Univ, Dept Biochem & Mol Biol, Bloomberg Sch Publ Hlth, Baltimore, MD 21205 USA.;Wang, JO (corresponding author), Johns Hopkins Univ, Sch Med, Dept Neurosci, Baltimore, MD 21205 USA.	jiouw@jhu.edu								86	95											DEC 4	2018	115	49
J	Sharma, K; Stockert, F; Shenoy, J; Berbon, M; Abdul-Shukkoor, MB; Habenstein, B; Loquet, A; Schmidt, M; Fändrich, M				Sharma, Kartikay; Stockert, Fabian; Shenoy, Jayakrishna; Berbon, Melanie; Abdul-Shukkoor, Muhammed Bilal; Habenstein, Birgit; Loquet, Antoine; Schmidt, Matthias; Faendrich, Marcus			Cryo-EM observation of the amyloid key structure of polymorphic TDP-43 amyloid fibrils	NATURE COMMUNICATIONS				Article								The transactive response DNA-binding protein-43 (TDP-43) is a multi-facet protein involved in phase separation, RNA-binding, and alternative splicing. In the context of neurodegenerative diseases, abnormal aggregation of TDP-43 has been linked to amyotrophic lateral sclerosis and frontotemporal lobar degeneration through the aggregation of its C-terminal domain. Here, we report a cryo-electron mi…	[Sharma, Kartikay; Stockert, Fabian; Schmidt, Matthias; Faendrich, Marcus] Ulm Univ, Inst Prot Biochem, D-89081 Ulm, Germany; [Shenoy, Jayakrishna; Berbon, Melanie; Abdul-Shukkoor, Muhammed Bilal; Habenstein, Birgit; Loquet, Antoine] Univ Bordeaux, CNRS, Bordeaux INP, CBMN,UMR 5248,IECB, Pessac, France		Sharma, K (corresponding author), Ulm Univ, Inst Prot Biochem, D-89081 Ulm, Germany.	kartikay.sharma@uni-ulm.de								5	5											JAN 12	2024	15	1
J	Zhang, PP; Fan, BC; Yang, PG; Temirov, J; Messing, J; Kim, HJ; Taylor, JP				Zhang, Peipei; Fan, Baochang; Yang, Peiguo; Temirov, Jamshid; Messing, James; Kim, Hong Joo; Taylor, J. Paul			Chronic optogenetic induction of stress granules is cytotoxic and reveals the evolution of ALS-FTD pathology	ELIFE				Article								Stress granules (SGs) are non-membrane-bound RNA-protein granules that assemble through phase separation in response to cellular stress. Disturbances in SG dynamics have been implicated as a primary driver of neurodegenerative diseases, including amyotrophic lateral sclerosis (ALS) and frontotemporal dementia (FTD), suggesting the hypothesis that these diseases reflect an underlying disturbance i…	[Zhang, Peipei; Fan, Baochang; Yang, Peiguo; Temirov, Jamshid; Kim, Hong Joo] St Jude Childrens Res Hosp, Dept Cell & Mol Biol, 332 N Lauderdale St, Memphis, TN 38105 USA; [Messing, James; Taylor, J. Paul] Howard Hughes Med Inst, Chevy Chase, MD 20815 USA		Taylor, JP (corresponding author), Howard Hughes Med Inst, Chevy Chase, MD 20815 USA.	jpaul.taylor@stjude.org								165	187											MAR 20	2019	8
J	Avni, A; Joshi, A; Walimbe, A; Pattanashetty, SG; Mukhopadhyay, S				Avni, Anamika; Joshi, Ashish; Walimbe, Anuja; Pattanashetty, Swastik G.; Mukhopadhyay, Samrat			Single-droplet surface-enhanced Raman scattering decodes the molecular determinants of liquid-liquid phase separation	NATURE COMMUNICATIONS				Article								The authors introduce a unique single-droplet surface-enhanced Raman scattering (SERS) methodology that illuminates a wealth of molecular information within the mesoscopic liquid condensed phase of Fused in Sarcoma in the absence and presence of RNA. Biomolecular condensates formed via liquid-liquid phase separation (LLPS) are involved in a myriad of critical cellular functions and debilitating n…	[Avni, Anamika; Joshi, Ashish; Walimbe, Anuja; Pattanashetty, Swastik G.; Mukhopadhyay, Samrat] Indian Inst Sci Educ & Res IISER Mohali, Ctr Prot Sci Design & Engn, Mohali, Punjab, India; [Avni, Anamika; Mukhopadhyay, Samrat] Indian Inst Sci Educ & Res IISER Mohali, Dept Chem Sci, Mohali, Punjab, India; [Joshi, Ashish; Walimbe, Anuja; Pattanashetty, Swastik G.; Mukhopadhyay, Samrat] Indian Inst S…		Mukhopadhyay, S (corresponding author), Indian Inst Sci Educ & Res IISER Mohali, Ctr Prot Sci Design & Engn, Mohali, Punjab, India.;Mukhopadhyay, S (corresponding author), Indian Inst Sci Educ & Res IISER Mohali, Dept Chem Sci, Mohali, Punjab, India.;Mukhopadhyay, S (corresponding author), Indian Inst Sci Educ & Res IISER Mohali, Dept Biol Sci, Mohali, Punjab, India.	mukhopadhyay@iisermohali.ac.in								24	26											JUL 28	2022	13	1
J	Sun, YP; Zhao, K; Xia, WC; Feng, GQ; Gu, JG; Ma, YY; Gui, XR; Zhang, X; Fang, YS; Sun, B; Wang, RX; Liu, C; Li, D				Sun, Yunpeng; Zhao, Kun; Xia, Wencheng; Feng, Guoqin; Gu, Jinge; Ma, Yeyang; Gui, Xinrui; Zhang, Xia; Fang, Yanshan; Sun, Bo; Wang, Renxiao; Liu, Cong; Li, Dan			The nuclear localization sequence mediates hnRNPA1 amyloid fibril formation revealed by cryoEM structure	NATURE COMMUNICATIONS				Article								Human heterogeneous nuclear ribonucleoprotein A1 (hnRNPA1) serves as a key regulating protein in RNA metabolism. Malfunction of hnRNPA1 in nucleo-cytoplasmic transport or dynamic phase separation leads to abnormal amyloid aggregation and neurodegeneration. The low complexity (LC) domain of hnRNPA1 drives both dynamic phase separation and amyloid aggregation. Here, we use cryo-electron microscopy …	[Sun, Yunpeng; Zhao, Kun; Xia, Wencheng; Gu, Jinge; Ma, Yeyang; Gui, Xinrui; Fang, Yanshan; Liu, Cong] Chinese Acad Sci, Shanghai Inst Organ Chem, Interdisciplinary Res Ctr Biol & Chem, Shanghai 201210, Peoples R China; [Sun, Yunpeng; Zhao, Kun; Xia, Wencheng; Feng, Guoqin; Gu, Jinge; Ma, Yeyang; Gui, Xinrui; Fang, Yanshan; Wang, Renxiao; Liu, Cong] Univ Chinese Acad Sci, Beijing 100049, Peoples …		Liu, C (corresponding author), Chinese Acad Sci, Shanghai Inst Organ Chem, Interdisciplinary Res Ctr Biol & Chem, Shanghai 201210, Peoples R China.;Liu, C (corresponding author), Univ Chinese Acad Sci, Beijing 100049, Peoples R China.;Li, D (corresponding author), Shanghai Jiao Tong Univ, Sch Med, Bio X Renji Hosp Res Ctr, Renji Hosp, Shanghai 200240, Peoples R China.;Li, D (corresponding author)…	liulab@sioc.ac.cn; lidan2017@sjtu.edu.cn								36	38											DEC 11	2020	11	1
J	Yoshizawa, T; Guo, L				Yoshizawa, Takuya; Guo, Lin			Karyopherin-βs play a key role as a phase separation regulator	JOURNAL OF BIOCHEMISTRY				Review								Recent studies have revealed that cells utilize liquid-liquid phase separation (LLPS) as a mechanism in assembly of membrane-less organelles, such as RNP granules. The nucleus is a well-known membrane-bound organelle surrounded by the nuclear envelope; the nuclear pore complex on the nuclear envelope likely applies LLPS in the central channel to facilitate selective biological macromolecule excha…	[Yoshizawa, Takuya] Ritsumeikan Univ, Coll Life Sci, Dept Biotechnol, 1-1-1 Noji Higashi, Kusatsu, Shiga 5258577, Japan; [Guo, Lin] Thomas Jefferson Univ, Dept Biochem & Mol Biol, 1020 Locust St, Philadelphia, PA 19107 USA		Yoshizawa, T (corresponding author), Ritsumeikan Univ, Coll Life Sci, 1-1-1 Noji Higashi, Kusatsu, Shiga 5258577, Japan.	t-yosh@fc.ritsumei.ac.jp								5	5											JUL	2021	170	1
J	Beijer, D; Kim, HJ; Guo, L; O'Donovan, K; Mademan, I; Deconinck, T; Van Schil, K; Fare, CM; Drake, LE; Ford, AF; Kochanski, A; Kabzinska, D; Dubuisson, N; Van den Bergh, P; Voermans, NC; Lemmers, RJLF; van der Maarel, SM; Bonner, D; Sampson, JB; Wheeler, MT; Mehrabyan, A; Palmer, S; De Jonghe, P; Shorter, J; Taylor, JP; Baets, J				Beijer, Danique; Kim, Hong Joo; Guo, Lin; O'Donovan, Kevin; Mademan, Ines; Deconinck, Tine; Van Schil, Kristof; Fare, Charlotte M.; Drake, Lauren E.; Ford, Alice F.; Kochanski, Andrzej; Kabzinska, Dagmara; Dubuisson, Nicolas; Van den Bergh, Peter; Voermans, Nicol C.; Lemmers, Richard J. L. F.; van der Maarel, Silvere M.; Bonner, Devon; Sampson, Jacinda B.; Wheeler, Matthew T.; Mehrabyan, Anahit; …			Characterization of HNRNPA1 mutations defines diversity in pathogenic mechanisms and clinical presentation	JCI INSIGHT				Article								Mutations in HNRNPA1 encoding heterogeneous nuclear ribonucleoprotein (hnRNP) A1 are a rare cause of amyotrophic lateral sclerosis (ALS) and multisystem prate inopathy (MSP). hnRNPA1 is part of the group of RNA-binding proteins (RBPs) that assemble with RNA to form RNPs. hnRNPs are concentrated in the nucleus and function in pre-mRNA splicing, mRNA stability, and the regulation of transcription a…	[Beijer, Danique; Mademan, Ines; De Jonghe, Peter; Baets, Jonathan] Univ Antwerp, Fac Med & Hlth Sci, Translat Neurosci, Antwerp, Belgium; [Beijer, Danique; Mademan, Ines; De Jonghe, Peter; Baets, Jonathan] Univ Antwerp, Inst Born Bunge, Lab Neuromuscular Pathol, Antwerp, Belgium; [Kim, Hong Joo; O'Donovan, Kevin; Taylor, J. Paul] St Jude Childrens Res Hosp, Dept Cell & Mol Biol, 332 N Lauderdale…		Baets, J (corresponding author), Univ Antwerp CDE, Translat Neurosci, Fac Med, Parking 4,Bldg V,Univ Pl 1, B-2610 Antwerp, Belgium.	Jonathan.Baets@uantwerpen.be								39	41											JUL 22	2021	6	14
J	Wang, LY; Li, PL				Wang, Lingyao; Li, Pilong			Arginine methylation-enabled FUS phase separation with SMN contributes to neuronal granule formation	CELL REPORTS				Article								Various ribonucleoprotein complexes (RNPs) often function in the form of membraneless organelles derived from multivalence-driven liquid-liquid phase separation (LLPS). Post-translational modifications, such as phosphorylation and arginine methylation, govern the assembly and disassembly of membraneless organelles. This study reveals that asymmetric dimethylation of arginine can create extra bind…	[Wang, Lingyao; Li, Pilong] Tsinghua Univ, Beijing Frontier Res Ctr Biol Struct, Tsinghua Peking Ctr Life Sci, Sch Life Sci,State Key Lab Membrane Biol, Beijing 100084, Peoples R China		Li, PL (corresponding author), Tsinghua Univ, Beijing Frontier Res Ctr Biol Struct, Tsinghua Peking Ctr Life Sci, Sch Life Sci,State Key Lab Membrane Biol, Beijing 100084, Peoples R China.	pilongli@mail.tsinghua.edu.cn								0	0											AUG 27	2024	43	8
J	Riemenschneider, H; Guo, Q; Bader, J; Frottin, F; Farny, D; Kleinberger, G; Haass, C; Mann, M; Hartl, FU; Baumeister, W; Hipp, MS; Meissner, F; Fernández-Busnadiego, R; Edbauer, D				Riemenschneider, Henrick; Guo, Qiang; Bader, Jakob; Frottin, Frederic; Farny, Daniel; Kleinberger, Gernot; Haass, Christian; Mann, Matthias; Hartl, F. Ulrich; Baumeister, Wolfgang; Hipp, Mark S.; Meissner, Felix; Fernandez-Busnadiego, Ruben; Edbauer, Dieter			Gel-like inclusions of C-terminal fragments of TDP-43 sequester stalled proteasomes in neurons	EMBO REPORTS				Article								Aggregation of the multifunctional RNA-binding protein TDP-43 defines large subgroups of amyotrophic lateral sclerosis and fronto-temporal dementia and correlates with neurodegeneration in both diseases. In disease, characteristic C-terminal fragments of similar to 25 kDa (TDP-25) accumulate in cytoplasmic inclusions. Here, we analyze gain-of-function mechanisms of TDP-25 combining cryo-electron …	[Riemenschneider, Henrick; Farny, Daniel; Kleinberger, Gernot; Haass, Christian; Edbauer, Dieter] German Ctr Neurodegenerat Dis DZNE, Munich, Germany; [Guo, Qiang; Baumeister, Wolfgang; Fernandez-Busnadiego, Ruben] Max Planck Inst Biochem, Dept Mol Struct Biol, Martinsried, Germany; [Guo, Qiang] Peking Univ, Sch Life Sci, State Key Lab Prot & Plant Gene Res, Beijing, Peoples R China; [Guo, Qiang]…		Edbauer, D (corresponding author), German Ctr Neurodegenerat Dis DZNE, Munich, Germany.;Fernández-Busnadiego, R (corresponding author), Max Planck Inst Biochem, Dept Mol Struct Biol, Martinsried, Germany.;Edbauer, D (corresponding author), Munich Cluster Syst Neurol SyNergy, Munich, Germany.;Fernández-Busnadiego, R (corresponding author), Univ Med Ctr Gottingen, Inst Neuropathol, Gottingen, Germa…	dieter.edbauer@dzne.de								34	35											JUN 7	2022	23	6
[truncated: 483 more rows]
[truncated: 22 more columns]
