# Supplementary material for: Phase Separation Drives Pathological Aggregation in Neurodegenerative Diseases: A 15‐Year Bibliometric Landscape (2009–2024)
Source: Ann N Y Acad Sci. 2026 Jul 8;1561(1):e70311. doi: 10.1111/nyas.70311 (PMC13344873; doi:10.1111/nyas.70311)
Supplement: Supplementary file 2 — Supplementary Materials: nyas70311‐sup‐0002‐SuppMat.xlsx [file NYAS-1561-0-s001.xlsx]

## Sheet: Sheet1
Publication Years	publications			citations
2009	6			5
2010	7	0.166667		15
2011	8	0.142857		75
2012	8	0		109
2013	18	1.25		166
2014	14	-0.222222		214
2015	8	-0.428571	0.151455	214
2016	24	2		304
2017	19	-0.208333		643
2018	45	1.36842		1288
2019	59	0.311111		2052
2020	81	0.372881		3246
2021	116	0.432099		4784
2022	134	0.155172		5271
2023	110	-0.179104		5670
2024	127	0.154545	0.489644	6712
				0.981215

## Sheet: 导出计数_Publication Year
Publication Year	计数	占比
2009	6	0.00765306	398
2010	7	0.00892857	611
2011	8	0.0102041	296
2012	8	0.0102041	149
2013	18	0.0229592	497
2014	14	0.0178571	327
2015	8	0.0102041	1967
2016	24	0.0306122	3300
2017	19	0.0242347	3093
2018	45	0.057398	3950
2019	59	0.0752551	5746
2020	81	0.103316
2021	116	0.147959
2022	134	0.170918
2023	110	0.140306
2024	127	0.16199
